# Supplementary material for: A Compendium of Mutational Signatures of Environmental Agents
Source: Cell. 2019 May 2;177(4):821–836.e16. doi: 10.1016/j.cell.2019.03.001 (PMC6506336; doi:10.1016/j.cell.2019.03.001)
Supplement: Table S1. Details of Treatment Conditions and Outcomes of Functional Assays (Phospho-CHK2, Phospho-p53, and γ-H2AX) of All Environmental Mutagens Used in These Experiments, Related to Figures 1 and S1 and STAR Methods [file mmc1.xlsx]

## Sheet: Suppl Table 1
Agent	Chemical Abbreviation	S9 included	Treatment duration (hr)	IC50	Submitted concentration/dose (40-60% viability)	Submitted concentration/dose (<80% viability)	p-CHK2 (T68)	p-p53 (S15)	p21	γH2AX (S139)	Source	Solvent	Stock information	CAS no.	IARC classification
Aldehydes
Acetaldehyde		N	24	3.6 mM	0.9 mM	12.0 mM	Y	Y	Y	N	Aldrich W200301	water	dilutions made from stock immediately before treatment	75-07-0	2B
Formaldehyde		N	24	79.3 µM	85.5 µM	120.0 µM	N	N	N	N	Sigma F1635	water	dilutions made from stock immediately before treatment	50-00-0	1
Alkylating agents
1,2-Dimethylhydrazine - S9	1,2-DMH	N	24	8.3 mM	9.0 mM		Y	Y	Y	Y	Aldrich D161802	media	dilutions made from stock immediately before treatment	540-73-8	2A
1,2-Dimethylhydrazine + S9	1,2-DMH	Y	3	11.2 mM	11.6 mM		N	N	N	N	Aldrich D161802	media	dilutions made from stock immediately before treatment	540-73-8	2A
Diethyl sulfate	DES	N	24	1.385 mM	0.938 mM		Y	Y	Y	Y	Alfa Aesar L14291	media	dilutions made from stock immediately before treatment	64-67-5	2A
Dimethyl sulfate	DMS	N	24	89.3 µM	78.0 µM		Y	Y	Y	N	Sigma-Aldrich D186309	media	dilutions made from stock immediately before treatment	77-78-1	2A
N-Ethyl-N-nitrosourea; N-Nitroso-N-ethylurea	ENU	N	24	334.8 µM	400.0 µM		Y	Y	Y	Y	Sigma N3385	DMSO	compound dissolved in DMSO and stored at -20°C; used within 1 month	759-73-9	2A
Methyl methanesulfonate	MMS	N	24	70.1 µM	100.0 µM		Y	Y	Y	Y	Aldrich 129925	DMSO	dilutions made from stock immediately before treatment	66-27-3	2A
N-Methyl-N'-nitro-nitrosoguanidine	MNNG	N	24	0.70 µM	0.75 µM		Y	Y	Y	Y	Tokyo Chemical Industry Co., Ltd. M0527	DMSO	compound dissolved in DMSO immediately before treatment	70-25-7	2A
N-Methyl-N-nitrosourea; N-Nitroso-N-methylurea	MNU	N	24	322.7 µM	350.0 µM		Y	Y	Y	Y	Sigma N1517	DMSO	compound dissolved in DMSO and stored at -20°C; used within 1 month	684-93-5	2A
Drug therapy
Bleomycin		N	24	0.046 µM	0.188 µM		Y	Y	Y	Y	Lundbeck, Ltd.	media	compound dissolved in media and stored at -20°C	11056-06-7	2B
Camptothecin (Topo I inhibitor)		N	24	0.0067 µM	0.0063 µM		Y	Y	Y	Y	Cambridge Bioscience C0150	DMSO	compound dissolved in DMSO and stored at -20°C	7689-03-4
Carboplatin		N	24	4.4 µM	5.0 µM		Y	Y	N	N	Johnson Matthey, UK	water	compound dissolved in water and stored at -20°C	41575-94-4
Cisplatin		N	2	3.663 µM	3.125 µM	12.500 µM	Y	Y	Y	Y	Sigma P4394	0.9% NaCl	compound dissolved in 0.9% NaCl, stored at 4°C, used within 2 weeks	15663-27-1	2A
Cyclophosphamide + S9		Y	3	15.27 µM	18.75 µM	60.00 µM	Y	Y	Y	N	Sigma C7397	DMSO	compound dissolved in DMSO and stored at -20°C	50-18-0	1
Ellipticine (5,11-Dimethyl-6H-pyrido[4,3-b]carbazole) - S9		N	24	0.133 µM	0.125 µM	0.250 µM	Y	Y	Y	N	Calbiochem 324688	DMSO	compound dissolved in DMSO and stored at -20°C	519-23-3
Ellipticine (5,11-Dimethyl-6H-pyrido[4,3-b]carbazole) + S9		Y	3	0.398 µM	0.375 µM	0.625 µM	Y	Y	Y	Y	Calbiochem 324688	DMSO	compound dissolved in DMSO and stored at -20°C	519-23-3
Etoposide (Topo II inhibitor)		N	24	0.0191 µM	0.0188 µM		Y	Y	Y	Y	Cayman Chemicals 12092	DMSO	compound dissolved in DMSO and stored at -20°C	33419-42-0
Mechlorethamine; nitrogen mustard		N	24	0.3 µM	0.3 µM		Y	Y	Y	Y	ApexBio B1785	water	compound dissolved in water and stored at -20°C	51-75-2	2A
Melphalan		N	24	1.3 µM	1.5 µM		Y	Y	Y	N	Sigma M2011	DMSO	compound dissolved in DMSO and stored at -20°C	148-82-3	1
Mitomycin C		N	24	0.201 µM	0.313 µM		Y	Y	Y	N	Santa Cruz sc-3514B	media	compound dissolved in media and stored at -20°C	50-07-7	2B
Olaparib; AZD2281 (PARP inhibitor)		N	24	0.599 µM	0.625 µM		Y	Y	Y	Y	Cayman Chemicals 10621	DMSO	compound dissolved in DMSO and stored at -20°C	763113-22-0
Semustine; Methyl-CCNU - S9		N	24	144.5 µM	150.0 µM		N	N	N	N	Santa Cruz sc-391062	methanol	compound dissolved in methanol and stored at -20°C	13909-09-6	1
Semustine; Methyl-CCNU + S9		Y	3	685.7 µM	700.0 µM		Y	Y	N	N	Santa Cruz sc-391062	methanol	compound dissolved in methanol and stored at -20°C	13909-09-6	1
Temozolomide		N	24	164.5 µM	200.0 µM		Y	Y	Y	Y	Sigma T2577	DMSO	compound dissolved in DMSO and stored at -20°C	85622-93-1
DNA damage response inhibitors
AZ20 (ATR inhibitor)		N	24	0.8644 µM	0.9375 µM		Y	Y	Y	Y	Tocris Bioscience 5198	DMSO	compound dissolved in DMSO and stored at -20°C	1233339-22-4
AZD7762 (CHK1/2 inhibitor)		N	24	1.495 µM	1.625 µM		Y	Y	Y	Y	Cayman Chemical 11491	DMSO	compound dissolved in DMSO and stored at -20°C	860352-01-8
Aromatic amines
2,6-Dimethylaniline - S9		N	24	3.9 mM	3.8 mM		Y	Y	N	N	Aldrich D146005	DMSO	compound dissolved in DMSO and stored at -20°C	87-62-7	2B
2,6-Dimethylaniline + S9		Y	3	10.5 mM	11.0 mM		N	N	N	N	Aldrich D146005	DMSO	compound dissolved in DMSO and stored at -20°C	87-62-7	2B
2-Naphthylamine - S9		N	24	144.8 µM	200.0 µM		N	N	N	N	Santa Cruz sc-209239	DMSO	compound dissolved in DMSO and stored at -20°C	91-59-8	1
2-Naphthylamine + Hamster S9		Y	3	163.9 µM	200.0 µM		Y	Y	N	N	Santa Cruz sc-209239	DMSO	compound dissolved in DMSO and stored at -20°C	91-59-8	1
2-Naphthylamine + S9		Y	3	228.9 µM	400.0 µM		Y	Y	Y	Y	Santa Cruz sc-209239	DMSO	compound dissolved in DMSO and stored at -20°C	91-59-8	1
4,4'-Methylene(2-chloroaniline) - S9	MOCA	N	24	2.3 µM	5.0 µM		N	N	N	Y	Tokyo Chemical Industry Co., Ltd. M0609	DMSO	compound dissolved in DMSO and stored at -20°C	101-14-4	1
4,4'-Methylene(2-chloroaniline) + S9	MOCA	Y	3	22.7 µM	37.5 µM		Y	Y	Y	Y	Tokyo Chemical Industry Co., Ltd. M0609	DMSO	compound dissolved in DMSO and stored at -20°C	101-14-4	1
4-Aminobiphenyl + S9	4-ABP	Y	3	35.5 µM	40.0 µM	300.0 µM	Y	Y	Y	Y	Aldrich A2898	DMSO	compound dissolved in DMSO and stored at -20°C	92-67-1	1
Benzidine - S9		N	24	177.8 µM	200.0 µM		Y	Y	Y	Y	Santa Cruz sc-214583	DMSO	compound dissolved in DMSO and stored at -20°C	92-87-5	1
Benzidine + S9		Y	3	708.5 µM	900.0 µM		Y	Y	Y	Y	Santa Cruz sc-214583	DMSO	compound dissolved in DMSO and stored at -20°C	92-87-5	1
o-Anisidine - S9		N	24	790.0 µM	850.0 µM		Y	Y	Y	Y	Aldrich A88182	media	dilutions made from stock immediately before treatment	90-04-0	2B
o-Anisidine + S9		Y	3	5.8 mM	6.0 mM		N	N	Y	N	Aldrich A88182	media	dilutions made from stock immediately before treatment	90-04-0	2B
o-Toluidine + S9		Y	3	11.6 mM	14.0 mM		Y	N	N	N	Aldrich 185426	media	dilutions made from stock immediately before treatment	95-53-4	1
Heterocyclic amines
2-amino-3-methylimidazo[4,5-f]quinoline	IQ	N	24	418.1 µM	450.0 µM		Y	Y	Y	Y	Toronto Research Chemicals A616500	DMSO	compound dissolved in DMSO and stored at -20°C	76180-96-6	2A
2-amino-3-methyl-9H-pyrido[2,3-b]indole	MeAαC	N	24	65.2 µM	70.0 µM		Y	N	N	N	Toronto Research Chemicals A617500	DMSO	compound dissolved in DMSO and stored at -20°C	68006-83-7	2B
2-amino-3,8-dimethylimidazo[4,5-f]quinoxaline	MeIQX	N	24	290.2 µM	300.0 µM		Y	Y	Y	Y	Toronto Research Chemicals A606600	DMSO	compound dissolved in DMSO and stored at -20°C	77500-04-0	2B
2-amino-1-methyl-6-phenylimidazo[4,5-b]pyridine + S9	PhIP	Y	3	3.4 µM	3.0 µM	4.0 µM	Y	Y	Y	Y	B synthesised	DMSO	compound dissolved in DMSO and stored at -20°C	105650-23-5	2B
Radiation
Gamma irradiation		N	NA	1.9 Gray	2.0 Gray		Y	Y	Y	Y	D Caesium 137; King's College London	N/A	N/A		1
Simulated solar radiation	SSR	N	NA	1.07 Joules	1.25 Joules		ND	ND	ND	ND	C King's College London	N/A	N/A		1
Nitrosamines
N-Nitrosopyrrolidine		N	24	51.0 mM	50.0 mM		N	N	N	Y	Sigma 158240	media	dilutions made from stock immediately before treatment	930-55-2	2B
PAHs
5-Methylchrysene + S9		Y	3	2.9 µM	1.6 µM		Y	Y	Y	Y	Sigma-Aldrich BCR081R	DMSO	compound dissolved in DMSO and stored at -20°C	3697-24-3	2B
Benzo[a]pyrene + S9	BaP	Y	3	0.31 µM	0.39 µM	2.00 µM	Y	Y	Y	Y	Sigma B1760	DMSO	compound dissolved in DMSO and stored at -20°C	50-32-8	1
(±)-anti-Benzo[a]pyrene-7,8-dihydrodiol-9,10-epoxide	BPDE	N	2	0.092 µM	0.125 µM		Y	Y	Y	Y	F synthesised	DMSO	compound dissolved in DMSO and stored at -80°C under inert gas	55097-80-8
Dibenz[a,h]anthracene + S9	DBA	Y	3	89.9 µM	75.0 µM		Y	Y	Y	Y	E synthesised	DMSO	compound dissolved in DMSO and stored at -20°C	53-70-3	2A
(±)-anti-Dibenz[a,h]anthracene-3,4-diol-1,2-epoxide	DBADE	N	2	0.0302 µM	0.0313 µM	0.1090 µM	Y	Y	Y	N	E synthesised	DMSO	compound dissolved in DMSO and stored at -80°C under inert gas	70951-81-4
Dibenz(a,j)acridine + S9	DBAC	Y	3	5.0 µM	5.0 µM		Y	Y	Y	N	Sigma-Aldrich BCR154	DMSO	compound dissolved in DMSO and stored at -20°C	224-42-0	2A
7H-Dibenzo[c,g]carbazole - S9	DBC	N	24	1.5 µM	1.5 µM		N	N	N	N	Sigma-Aldrich BCR266	DMSO	compound dissolved in DMSO and stored at -20°C	194-59-2	2B
7H-Dibenzo[c,g]carbazole + S9	DBC	Y	3	3.1 µM	3.5 µM		Y	N	N	N	Sigma-Aldrich BCR266	DMSO	compound dissolved in DMSO and stored at -20°C	194-59-2	2B
Dibenzo[a,l]pyrene - S9	DBP	N	24	0.0042 µM	0.0039 µM		Y	Y	Y	Y	E synthesised	DMSO	compound dissolved in DMSO and stored at -20°C	191-30-0	2A
Dibenzo[a,l]pyrene + S9	DBP	Y	3	0.0204 µM	0.0313 µM		Y	Y	Y	Y	E synthesised	DMSO	compound dissolved in DMSO and stored at -20°C	191-30-0	2A
(±)-anti-Dibenzo[a,l]pyrene-11,12-dihydrodiol-13,14-epoxide	DBPDE	N	2	0.000137 µM	0.000156 µM	0.000625 µM	Y	Y	Y	N	E synthesised	DMSO	compound dissolved in DMSO and stored at -80°C under inert gas	153926-04-6
Nitro-PAHs
1-Nitropyrene + S9		Y	3	1.76 µM	1.75 µM	2.50 µM	Y	Y	Y	Y	Sigma N22959	DMSO	compound dissolved in DMSO and stored at -20°C	5522-43-0	2A
1,6-Dinitropyrene	1,6-DNP	N	24	0.16 µM	0.09 µM		Y	Y	Y	Y	Aldrich 284327	DMSO	compound dissolved in DMSO and stored at -20°C	42397-64-8	2B
1,8-Dinitropyrene	1,8-DNP	N	24	0.101 µM	0.125 µM	8.000 µM	Y	Y	Y	Y	Aldrich 284319	DMSO	compound dissolved in DMSO and stored at -20°C	42397-65-9	2B
2-Nitrofluorene		N	24	12.4 µM	10.0 µM	40.0 µM	Y	Y	N	N	Sigma N16754	DMSO	compound dissolved in DMSO and stored at -20°C	607-57-8	2B
2-Nitrotoluene + S9		Y	3	4.7 mM	4.6 mM		N	N	N	N	Aldrich 438804	DMSO	compound dissolved in DMSO and stored at -20°C	88-72-2	2A
3-Nitrobenzanthrone	3-NBA	N	24	0.014 µM	0.025 µM	0.100 µM	Y	Y	Y	Y	G synthesised	DMSO	compound dissolved in DMSO and stored at -20°C	17117-34-9	2B
6-Nitrochrysene - S9		N	24	0.94 µM	0.78 µM	50.00 µM	Y	Y	Y	Y	Sigma-Aldrich BCR309	DMSO	compound dissolved in DMSO and stored at -20°C	7496-02-8	2A
6-Nitrochrysene + S9		Y	3	11.70 µM	12.50 µM	50.00 µM	Y	Y	Y	Y	Sigma-Aldrich BCR309	DMSO	compound dissolved in DMSO and stored at -20°C	7496-02-8	2A
ROS/NOS
Hydrogen peroxide	H2O2	N	24	20.3 µM	24.5 µM		N	N	N	N	Sigma H1009	water	dilutions made from stock immediately before treatment	7722-84-1	3
Peroxynitrite; Peroxynitrous acid, sodium salt		N	24	27.4 µM	30.0 µM		Y	Y	Y	Y	Calbiochem 516620	media	dilutions made from stock immediately before treatment	14042-01-4
Potassium bromate		N	24	396.3 µM	260.0 µM	875.0 µM	Y	Y	Y	Y	Alfa Aesar A18258	media	compound dissolved in media and stored at -20°C	7758-01-2	2B
Metals
Sodium (meta)arsenite	NaAsO2	N	24	2.8 µM	2.0 µM		Y	N	N	Y	Fluka, discontinued	water	compound dissolved in water and stored at -20°C	7784-46-5	1
Cadmium chloride	CdCl2	N	24	1.9 µM	2.5 µM		N	N	N	N	Sigma 202908	water	compound dissolved in water and stored at -20°C	10108-64-2	1
Cobalt(II) chloride	CoCl2	N	24	181.6 µM	250.0 µM		Y	Y	Y	Y	Sigma C8661	water	compound dissolved in water and stored at -20°C	7646-79-9	2B
Lead(II) acetate	Pb(C2H3O2)2	N	24	85.7 µM	75.0 µM		N	N	N	N	Alfa Aesar A11746	water	compound dissolved in water and stored at -20°C	301-04-2	2A
Lead(II) nitrate	Pb(NO3)2	N	24	96.6 µM	88.0 µM		N	N	N	N	Alfa Aesar A16345	water	compound dissolved in water and stored at -20°C	10099-74-8	2A
Nickel(II) chloride	NiCl2	N	24	241.5 µM	300.0 µM	412.5 µM	Y	Y	N	Y	Alfa Aesar B22085	water	compound dissolved in water and stored at -20°C	7791-20-0	1
Potassium chromate	K2CrO4	N	24	6.6 µM	7.5 µM		N	N	N	N	Santa Cruz sc-203351	water	compound dissolved in water and stored at -20°C	7789-00-6	1
Others
1,4-benzoquinone (Benzene metabolite)		N	24	5.3 µM	5.0 µM		N	N	N	N	Santa Cruz sc-202873	DMSO	compound dissolved in DMSO and stored at -20°C	106-51-4
Acrolein		N	24	12.6 µM	5.0 µM		N	N	N	N	Sigma-Aldrich 89116	DMSO	dilutions made from stock immediately before treatment	107-02-8	3
Acrylamide + S9		Y	3	9.5 mM	9.5 mM		Y	Y	Y	Y	Sigma-Aldrich 01700	DMSO	compound dissolved in DMSO and stored at -20°C	79-06-1	2A
Aflatoxin B1 + S9	AFB1	Y	3	0.27 µM	0.25 µM		Y	Y	Y	Y	Sigma A6636	DMSO	compound dissolved in DMSO and stored at -20°C	1162-65-8	1
Aristolochic acid I	AAI	N	24	0.79 µM	1.25 µM		Y	Y	Y	Y	H synthesised	water	compound dissolved in water and stored at -20°C	313-67-7	1
Aristolochic acid II	AAII	N	24	38.9 µM	37.5 µM		Y	Y	Y	Y	H synthesised	water	compound dissolved in water and stored at -20°C	475-80-9	1
Catechol		N	24	5.6 µM	5.5 µM		N	N	N	N	Alfa Aesar 10164	water	compound dissolved in water and stored at -20°C under inert gas	120-80-9	2B
Furan + S9		Y	3	92.5 mM	100.0 mM		Y	Y	Y	Y	Aldrich 185922	DMSO	dilutions made from stock immediately before treatment	110-00-9	2B
Glycidamide		N	24	478.0 µM	475.0 µM		Y	Y	Y	Y	Sigma-Aldrich 04704	water	compound dissolved in water and stored at -20°C	5694-00-8
Methyleugenol - S9		N	24	1.23 mM	1.25 mM		Y	Y	Y	Y	Aldrich 284424	media	dilutions made from stock immediately before treatment	93-15-2	2B
Methyleugenol + S9		Y	3	1.89 mM	1.90 mM		N	Y	N	N	Aldrich 284424	media	dilutions made from stock immediately before treatment	93-15-2	2B
Mutagen X (3-Chloro-4-(dichloromethyl)-5-hydroxy-2(5H)-furanone) - S9	MX	N	24	2.6 µM	2.5 µM		Y	Y	Y	Y	Toronto Research Chemicals C365665	DMSO	compound dissolved in DMSO and stored at -20°C	124054-17-7
Mutagen X (3-Chloro-4-(dichloromethyl)-5-hydroxy-2(5H)-furanone) + S9	MX	Y	3	4.9 µM	7.0 µM		Y	Y	Y	Y	Toronto Research Chemicals C365665	DMSO	compound dissolved in DMSO and stored at -20°C	124054-17-7
Ochratoxin A + S9	OTA	Y	3	0.05 µM	0.08 µM		Y	N	N	N	Sigma O1877	DMSO	compound dissolved in DMSO and stored at -20°C	303-47-9	2B
Propylene oxide		N	24	≈10 mMA	10 mM		ND	ND	ND	ND	Sigma 82320	media	dilutions made from stock immediately before treatment	75-56-9	2B
Styrene oxide		N	24	20.8 µM	75.0 µM		Y	Y	Y	Y	Aldrich S5006	DMSO	dilutions made from stock immediately before treatment	96-09-3	2A
Sudan I (1-phenylazo-2-hydroxy-naphthalene) + S9		Y	3	21.7 µM	20.0 µM		Y	N	N	N	Sigma-Aldrich 51383	DMSO	compound dissolved in DMSO and stored at -20°C	842-07-9	3
A Due to volatility, cytotoxicity was highly variable for this compound. IC50 shown is approximate and based on cytotoxicity observed at the time cells were treated for mutagenesis.
B synthesised at the Biochemical Institute for Environmental Carcinogens, Prof. Dr. Gernot Grimmer‐Foundation (Grosshansdorf, Germany). Krais, A.M., Speksnijder, E.N., Melis, J.P.M., Singh, R., Caldwell, A., Gamboa da Costa, G., Luijten, M., Phillips, D.H., and Arlt, V.M. (2016). Metabolic activation of 2‐amino‐1‐methyl‐6‐phenylimidazo [4,5‐b]pyridine and DNA adduct formation depends on p53: Stud…
C Performed at King's College London (lab of Prof. Anthony Young) using a 300W-16S xenon arc solar UV simulator (Solar Light, Glenside, USA)
D Performed at King's College London (lab of Dr. Mahvash Tavassoli); caesium-137, Noridon GC-1000S v2.9 cell irradiator
E synthesised by the Biochemical Institute for Environmental Carcinogens. Wohak, L.E., Krais, A.M., Kucab, J.E., Stertmann, J., Øvrebø, S., Seidel, A., Phillips, D.H., and Arlt, V.M. (2016). Carcinogenic polycyclic aromatic hydrocarbons induce CYP1A1 in human cells via a p53-dependent mechanism. Archives of Toxicology 90, 291-304.
F synthesised at the Institute of Cancer Research, UK. Kucab, J.E., van Steeg, H., Luijten, M., Schmeiser, H.H., White, P.A., Phillips, D.H., and Arlt, V.M. (2015). TP53 mutations induced by BPDE in Xpa-WT and Xpa-Null human TP53 knock-in (Hupki) mouse embryo fibroblasts. Mutation Research 773, 48-62.
G synthesised as described by Arlt. Arlt, V.M., Glatt, H., Muckel, E., Pabel, U., Sorg, B.L., Schmeiser, H.H., and Phillips, D.H. (2002). Metabolic activation of the environmental contaminant 3-nitrobenzanthrone by human acetyltransferases and sulfotransferase. Carcinogenesis 23, 1937-1945.
H synthesised at the Institute of Cancer Research. Arlt, V.M., Meinl, W., Florian, S., Nagy, E., Barta, F., Thomann, M., Mrizova, I., Krais, A.M., Liu, M., Richards, M., Mirza, A., Kopka, K., Phillips, D.H., Glatt, H., Stiborova, M., Schmeiser, H.H. (2017). Impact of genetic modulation of SULT1A enzymes on DNA adduct formation by aristolochic acids and 3-nitrobenzanthrone. Arch Toxicol. 91, 1957-…
