# Supplementary material for: A Compendium of Mutational Signatures of Environmental Agents
Source: Cell. 2019 May 2;177(4):821–836.e16. doi: 10.1016/j.cell.2019.03.001 (PMC6506336; doi:10.1016/j.cell.2019.03.001)
Supplement: Table S2. Summary of Number of De Novo Somatic Mutations, Including Substitutions, Indels, and Rearrangements in All Subclones, Related to Figure 2 [file mmc2.xlsx]

## Sheet: DataOverview
Sample Name	Compound	Concentration	S9 mix	Compound Abbreviation	Group	Number of Sublones	Has Signature	Subclone1	Subclone2	Subclone3	Subclone4	Subclone1	Subclone2	Subclone3	Subclone4	Subclone1	Subclone2	Subclone3	Subclone4
MSM0.105	Acetaldehyde	12 mM	No		Aldehydes	2	NO	288	257			7	6			0	0
MSM0.23	Acetaldehyde	0.9 mM	No		Aldehydes	2	NO	272	227			3	16			0	0
MSM0.104	Formaldehyde	120 µM	No		Aldehydes	2	YES	337	314	301		21	19	15		1	2	2
MSM0.34	Formaldehyde	85.5 µM	No		Aldehydes	3	NO	251	184	224		10	13	10		0	0	0
MSM0.110	1,2-Dimethylhydrazine	11.6 mM	Yes	1,2-DMH	Alkylating Agent	3	YES	1803	1507	1831		26	15	25		0	2	1
MSM0.99	1,2-Dimethylhydrazine	9 mM	No	1,2-DMH	Alkylating Agent	2	NO	254	247			6	12			0	0
MSM0.67	Diethyl sulfate	0.938 mM	No	DES	Alkylating Agent	3	YES	460	991	647		16	17	10		0	0	0
MSM0.68	Dimethyl sulfate	0.078 mM	No	DMS	Alkylating Agent	3	YES	464	492	499		10	9	11		0	0	0
MSM0.24	N-Ethyl-N-nitrosourea	400 µM	No	ENU	Alkylating Agent	3	YES	1499	1779	1719		15	7	12		0	0	0
MSM0.47	Methyl methanesulfonate	100 µM	No	MMS	Alkylating Agent	2	NO	133	352			1	10			0	0
MSM0.108	N-methyl-N'-nitro-nitrosoguanidine	0.75 µM	No	MNNG	Alkylating Agent	2	NO	213	247			11	9			0	0
MSM0.22	N-Methyl-N-nitrosourea	350 µM	No	MNU	Alkylating Agent	3	YES	524	450	603		9	7	14		0	0	1
MSM0.113	2-Naphthylamine	400 µM	Yes		Aromatic Amine	2	NO	233	247			11	9			2	0
MSM0.114	2-Naphthylamine	200 µM	Yes		Aromatic Amine	3	NO	196	209	244		14	13	12		0	0	0
MSM0.121	2-Naphthylamine	200 µM	No		Aromatic Amine	3	NO	253	246	264		10	7	11		0	0	0
MSM0.100	2,6-dimethylaniline	3.8 mM	No		Aromatic Amine	2	NO	219	243			15	10			0	0
MSM0.107	2,6-dimethylaniline	11 mM	Yes		Aromatic Amine	2	NO	239	225			5	10			0	0
MSM0.126	4-Aminobiphenyl	300 µM	Yes	4-ABP	Aromatic Amine	2	YES	435	342			9	6			0	0
MSM0.43	4-Aminobiphenyl	40 µM	Yes	4-ABP	Aromatic Amine	2	NO	178	221			10	14			0	0
MSM0.111	Benzidine	200 µM	No		Aromatic Amine	3	YES	533	670	365		22	24	10		1	0	0
MSM0.112	Benzidine	900 µM	Yes		Aromatic Amine	3	NO	244	262	312		5	7	15		1	0	0
MSM0.115	4,4'-Methylene(2-chloroaniline)	5 µM	No	MOCA	Aromatic Amine	2	NO	257	232			12	18			0	0
MSM0.116	4,4'-Methylene(2-chloroaniline)	37.5 µM	Yes	MOCA	Aromatic Amine	3	NO	245	244	259		12	11	9		0	0	0
MSM0.60	o-Anisidine	0.85 mM	No		Aromatic Amine	2	NO	278	216			4	9			0	0
MSM0.80	o-Anisidine	6 mM	Yes		Aromatic Amine	2	NO	255	271			8	6			0	0
MSM0.69	o-Toluidine	14 mM	Yes		Aromatic Amine	2	NO	203	276			6	6			0	0
MSM0.118	Hamster S9 mix/ DMSO Control	0.005	Yes		Control	2	NO	270	271			8	10			0	0
MSM0.119	Rat S9 mix/ DMSO control	0.005	Yes		Control	2	NO	244	219			12	12			0	0
MSM0.131	Rat S9 mix/ DMSO Control	0.001	Yes		Control	2	NO	213	200	200		8	8	11		0	0	0
MSM0.4	DMSO Control	0.0068	No		Control	2	NO	232	175			8	12			0	0
MSM0.86	Rat S9 mix/ DMSO Control	0.0035	Yes		Control	2	NO	258	225			6	10			0	0
MSM0.9	DMSO Control	0.001	No		Control	3	NO	242	216	246		10	8	7		0	0	0
MSM0.1	H2O Control	0.001	No		Control	2	NO	232	220			8	6			0	0
MSM0.45	H2O control	0.001	No		Control	2	NO	229	257			8	11			0	0
MSM0.128	Media Control	NA	No		Control	3	NO	331	358	314		18	13	14		0	0	0
MSM0.129	Media Control	NA	Yes		Control	3	NO	239	261	261		13	11	15		0	0	0
MSM0.8	Media Control	NA	No		Control	2	NO	233	200			8	9			0	0
MSM0.120	Methanol Control	0.013	No		Control	3	NO	285	307	266		8	13	13		0	0	0
MSM0.127	Methanol Control	0.043	Yes		Control	2	NO	251	206			8	15			0	0
MSM0.6	Sodium chloride Control	0.009	No		Control	2	NO	240	174			8	5			0	0
MSM0.37	Rat S9 mix/ DMSO control	0.001	Yes		Control	2	NO	260	259			5	7			0	0
MSM0.85	AZ20 (ATR inhibitor)	0.9375 µM	No		DNA Damage Response Inhibitors	2	NO	262	235			13	9			0	0
MSM0.84	AZD7762 (CHK1/2 inhibitor)	1.625 µM	No		DNA Damage Response Inhibitors	2	YES	366	376			15	9			0	0
MSM0.33	Bleomycin	0.188 µM	No		Drug Therapy	2	NO	215	207			10	12			0	0
MSM0.72	Carboplatin	5 µM	No		Drug Therapy	3	YES	379	399	344		20	15	12		0	0	0
MSM0.83	Cisplatin	12.5 µM	No		Drug Therapy	3	YES	974	645	1083		36	30	54		0	0	0
MSM0.7	Cisplatin	3.125 µM	No		Drug Therapy	3	YES	393	418	344		15	27	11		0	0	0
MSM0.48	Camptothecin	0.0063 µM	No		Drug Therapy	2	NO	224	259			10	8			0	0
MSM0.101	Cyclophosphamide	60 µM	Yes		Drug Therapy	2	NO	240	208			11	6			0	0
MSM0.25	Cyclophosphamide	18.75 µM	Yes		Drug Therapy	2	YES	353	316			5	16			0	0
MSM0.32	Ellipticine	0.125 µM	No		Drug Therapy	2	NO	171	202			16	18			0	0
MSM0.41	Ellipticine	0.375 µM	Yes		Drug Therapy	4	YES	427	664	591	213	10	25	30	9	0	0	0	0
MSM0.88	Ellipticine	0.625 µM	Yes		Drug Therapy	2	NO	270	228			20	16			0	0
MSM0.89	Ellipticine	0.25 µM	No		Drug Therapy	2	NO	237	266			25	16			0	0
MSM0.18	Etoposide	0.0188 µM	No		Drug Therapy	2	NO	261	198			11	12			0	0
MSM0.66	Mechlorethamine (nitrogen mustard)	0.3 µM	No		Drug Therapy	3	YES	345	339	338		23	8	7		0	0	0
MSM0.10	Melphalan	1.5 µM	No		Drug Therapy	3	NO	278	291	292		6	15	8		0	5	3
MSM0.15	Mitomycin C	0.313 µM	No		Drug Therapy	3	NO	225	205	228		6	6	7		0	0	0
MSM0.59	Olaparib	0.625 µM	No		Drug Therapy	2	NO	173	197			9	12			0	0
MSM0.106	Semustine	150 µM	No		Drug Therapy	3	YES	262	365	311		10	15	17		0	0	0
MSM0.123	Semustine	700 µM	Yes		Drug Therapy	3	NO	275	229	325		9	9	8		0	0	0
MSM0.11	Temozolomide	200 µM	No		Drug Therapy	3	YES	531	485	608		7	1	8		0	1	0
MSM0.75	Temozolomide	200 µM	No		Drug Therapy	2	YES	535	801			16	21			0	0
MSM0.62	2-amino-3-methylimidazo[4,5-f]quinoline	450 µM	No	IQ	Heterocyclic Amine	2	NO	285	270			7	6			0	0
MSM0.61	2-amino-3-methyl-9H-pyrido[2,3-b]indole	70 µM	No	MeAaC	Heterocyclic Amine	2	NO	214	281			8	8			0	0
MSM0.65	2-amino-3,8-dimethylimidazo[4,5-f]quinoxaline	300 µM	No	MeIQX	Heterocyclic Amine	3	NO	266	303	263		9	7	11		0	0	0
MSM0.44	2-amino-1-methyl-6-phenylimidazo[4,5-b]pyridine	3 µM	Yes	PhIP	Heterocyclic Amine	4	YES	277	656	359	489	10	14	18	18	0	0	0	0
MSM0.90	2-amino-1-methyl-6-phenylimidazo[4,5-b]pyridine	4 µM	Yes	PhIP	Heterocyclic Amine	3	YES	625	848	714		24	17	22		0	0	0
MSM0.21	Sodium (meta)arsenite	2 µM	No	NaAsO2	Metal	3	NO	248	212	235		6	18	9		0	0	0
MSM0.20	Cadmium chloride	2.5 µM	No	CdCl2	Metal	2	NO	210	256			8	7			0	0
MSM0.46	Cobalt chloride	250 µM	No	CoCl2	Metal	2	NO	233	225			16	16			0	0
MSM0.36	Lead acetate	75 µM	No	Pb(C2H3O2)2	Metal	3	NO	207	215	253		6	7	1		0	0	0
MSM0.39	Lead nitrate	88 µM	No	Pb(NO3)2	Metal	2	NO	208	182			10	2			0	0
MSM0.28	Nickel chloride	300 µM	No	NiCl2	Metal	2	NO	287	248			10	9			0	0
MSM0.98	Nickel chloride	412.5 µM	No	NiCl2	Metal	2	NO	227	229			9	7			0	0
MSM0.30	Potassium chromate	7.5 µM	No	K2CrO4	Metal	2	NO	331	211			13	8			0	0
MSM0.29	1-Nitropyrene	1.75 µM	Yes		Nitro-PAH	2	NO	273	273			12	16			0	0
MSM0.91	1-Nitropyrene	2.5 µM	Yes		Nitro-PAH	2	NO	256	216			13	6			0	0
MSM0.50	1,6-Dinitropyrene	0.09 µM	No	1,6-DNP	Nitro-PAH	3	YES	398	397	343		22	19	17		0	0	0
MSM0.16	1,8-Dinitropyrene	0.125 µM	No	1,8-DNP	Nitro-PAH	3	YES	570	560	525		37	33	20		0	0	0
MSM0.95	1,8-Dinitropyrene	8 µM	No	1,8-DNP	Nitro-PAH	3	YES	1647	1311	1073		81	72	71		0	0	0
MSM0.17	2-Nitrofluorene	10 µM	No		Nitro-PAH	2	NO	237	300			11	10			0	0
MSM0.97	2-Nitrofluorene	40 µM	No		Nitro-PAH	2	NO	256	251	265		12	14	14		0	0	0
MSM0.81	2-Nitrotoluene	4.6 mM	Yes		Nitro-PAH	2	NO	211	244			12	5			0	0
MSM0.5	3-Nitrobenzanthrone	0.025 µM	No	3-NBA	Nitro-PAH	3	YES	475	461	550		16	15	15		0	0	0
MSM0.87	3-Nitrobenzanthrone	0.1 µM	No	3-NBA	Nitro-PAH	3	YES	1374	935	803		45	29	32		0	0	0
MSM0.27	6-Nitrochrysene	12.5 µM	Yes		Nitro-PAH	3	YES	658	396	622		16	17	17		0	0	0
MSM0.40	6-Nitrochrysene	0.78 µM	No		Nitro-PAH	3	YES	1149	2121	1046		15	22	12		0	0	0
MSM0.93	6-Nitrochrysene	50 µM	Yes		Nitro-PAH	2	YES	2110	2573			30	33			0	0
MSM0.94	6-Nitrochrysene	50 µM	No		Nitro-PAH	2	YES	2629	2229			23	34			0	0
MSM0.64	N-Nitrosopyrrolidine	50 mM	No		Nitrosamine	3	YES	391	334	271		12	9	13		0	0	0
MSM0.52	Acrylamide	9.5 mM	Yes		Other	2	NO	227	243			6	13			0	0
MSM0.3	Aristolochic acid I	1.25 µM	No	AAI	Other	3	YES	1008	762	1644		21	18	16		0	0	0
MSM0.58	Aristolochic acid II	37.5 µM	No	AAII	Other	3	YES	404	327	268		14	19	9		0	0	0
MSM0.57	Acrolein	5 µM	No		Other	2	NO	253	212			12	6			0	0
MSM0.49	Aflatoxin B1	0.25 µM	Yes	AFB1	Other	2	YES	494	225			12	9			0	0
MSM0.51	Catechol	5.5 µM	No		Other	2	NO	214	226			17	9			0	0
MSM0.55	Furan	100 mM	Yes		Other	3	YES	297	402	292		7	9	17		0	0	0
MSM0.53	Glycidamide	475 µM	No		Other	3	NO	740	28	97		13	2	3		0	0	0
MSM0.124	Methyleugenol	1.25 mM	No		Other	3	YES	347	318	376		17	6	27		0	0	0
MSM0.125	Methyleugenol	1.9 mM	Yes		Other	3	NO	256	255	282		14	8	11		0	0	0
MSM0.117	3-Chloro-4-(dichloromethyl)-5-hydroxy-2(5H)-furanone	2.5 µM	No	MX	Other	2	NO	238	221			6	8			0	0
MSM0.122	3-Chloro-4-(dichloromethyl)-5-hydroxy-2(5H)-furanone	7 µM	Yes	MX	Other	3	YES	505	1009	344		27	24	15		0	0	0
MSM0.70	Ochratoxin A	0.08 µM	Yes	OTA	Other	2	YES	353	315			15	17			0	0
MSM0.38	1,4-BenzoquiNone	5 µM	No		Other	2	NO	187	206			14	7			0	0
MSM0.63	Propylene oxide	10 mM	No		Other	3	YES	1033	691	735		14	6	8		0	0	0
MSM0.31	Styrene Oxide	75 µM	No		Other	3	NO	282	310	260		17	7	6		0	0	0
MSM0.73	Sudan I	20 µM	Yes		Other	2	NO	275	244			11	12			0	0
MSM0.54	5-Methylchrysene	1.6 µM	Yes		PAH	3	YES	1351	1520	1335		16	29	13		0	0	0
MSM0.26	Benzo[a]pyrene	0.39 µM	Yes	BaP	PAH	3	YES	532	660	610		25	28	18		0	0	0
MSM0.92	Benzo[a]pyrene	2 µM	Yes	BaP	PAH	3	YES	812	793	691		46	38	37		0	0	0
MSM0.2	Benzo[a]pyrene-7,8-diol-9,10-epoxide	0.125 µM	No	BPDE	PAH	3	YES	4145	2052	3178		199	82	178		0	0	0
MSM0.42	Dibenz[a,h]anthracene	75 µM	Yes	DBA	PAH	3	YES	1663	1060	1307		34	23	22		0	0	0
MSM0.74	Dibenz(a,j)acridine	5 µM	Yes	DBAC	PAH	3	YES	403	420	394		12	19	11		0	0	0
MSM0.103	Dibenz[a,h]anthracene-diol epoxide	0.109 µM	No	DBADE	PAH	2	YES	3622	4139	3945		87	73	76		2	2	0
MSM0.14	Dibenz[a,h]anthracene-diol epoxide	0.0313 µM	No	DBADE	PAH	3	YES	1472	1774	1887		32	52	37		0	0	0
MSM0.82	7H-Dibenzo[c,g]carbazole	3.5 µM	Yes	DBC	PAH	2	NO	262	279			11	11			0	0
MSM0.130	7H-Dibenzo[c,g]carbazole	1.5 µM	No	DBC	PAH	3	NO	252	231	234		11	8	6		0	0	0
MSM0.12	Dibenzo[a,l]pyrene	0.0039 µM	No	DBP	PAH	3	YES	323	297	323		19	13	5		0	0	0
MSM0.132	Dibenzo[a,l]pyrene	0.0313 µM	Yes	DBP	PAH	3	YES	661	457	430		19	14	20		0	0	0
MSM0.13	Dibenzo[a,l]pyrene-diol epoxide	0.000156 µM	No	DBPDE	PAH	3	YES	582	353	414		18	15	13		0	0	0
MSM0.96	Dibenzo[a,l]pyrene-diol epoxide	0.000625 µM	No	DBPDE	PAH	3	YES	718	527	1317		22	15	26		0	0	0
MSM0.71	Gamma irradiation	2 Gray	No		Radiation	2	NO	253	231			23	19			0	0
MSM0.56	Simulated solar radiation	1.25 J	No	SSR	Radiation	3	YES	2598	1897	1209		25	11	16		0	0	0
MSM0.19	Hydrogen peroxide	24.5 µM	No	H2O2	ROS/NOS	2	NO	228	232			11	13			0	0
MSM0.109	Peroxynitrite	30 µM	No		ROS/NOS	2	NO	180	311			10	8			0	0
MSM0.102	Potassium bromate	875 µM	No		ROS/NOS	3	YES	468	556	633		16	21	29		2	1	1
MSM0.35	Potassium bromate	260 µM	No		ROS/NOS	3	YES	451	531	387		16	24	10		0	0	0
