# Supplementary material for: A Compendium of Mutational Signatures of Environmental Agents
Source: Cell. 2019 May 2;177(4):821–836.e16. doi: 10.1016/j.cell.2019.03.001 (PMC6506336; doi:10.1016/j.cell.2019.03.001)
Supplement: Table S3. Summary of Number of Double Substitutions in All Subclones, Related to Figure 2 [file mmc3.xlsx]

## Sheet: Sheet1
Group	Treatment	Sample.Name	Subclone	Dinucleotides
Aldehydes	Formaldehyde (120 uM)	MSM0.104	MSM0.104_s1	2
Aldehydes	Formaldehyde (120 uM)	MSM0.104	MSM0.104_s2	3
Aldehydes	Formaldehyde (120 uM)	MSM0.104	MSM0.104_s3	1
Aldehydes	Acetaldehyde (12 mM)	MSM0.105	MSM0.105_s1	1
Aldehydes	Acetaldehyde (12 mM)	MSM0.105	MSM0.105_s3	1
Aldehydes	Acetaldehyde (0.9 mM)	MSM0.23	MSM0.23_s1	0
Aldehydes	Acetaldehyde (0.9 mM)	MSM0.23	MSM0.23_s2	0
Aldehydes	Formaldehyde (85.5 uM)	MSM0.34	MSM0.34_s1	0
Aldehydes	Formaldehyde (85.5 uM)	MSM0.34	MSM0.34_s2	2
Aldehydes	Formaldehyde (85.5 uM)	MSM0.34	MSM0.34_s3	0
Alkylating Agent	MNNG (0.75 uM)	MSM0.108	MSM0.108_s2	1
Alkylating Agent	MNNG (0.75 uM)	MSM0.108	MSM0.108_s3	0
Alkylating Agent	DMH (11.6 mM) + S9	MSM0.110	MSM0.110_s1	9
Alkylating Agent	DMH (11.6 mM) + S9	MSM0.110	MSM0.110_s2	5
Alkylating Agent	DMH (11.6 mM) + S9	MSM0.110	MSM0.110_s3	4
Alkylating Agent	MNU (350 uM)	MSM0.22	MSM0.22_s1	0
Alkylating Agent	MNU (350 uM)	MSM0.22	MSM0.22_s2	0
Alkylating Agent	MNU (350 uM)	MSM0.22	MSM0.22_s3	0
Alkylating Agent	ENU (400 uM)	MSM0.24	MSM0.24_s1	1
Alkylating Agent	ENU (400 uM)	MSM0.24	MSM0.24_s3	6
Alkylating Agent	ENU (400 uM)	MSM0.24	MSM0.24_s4	2
Alkylating Agent	MMS (100 uM)	MSM0.47	MSM0.47_s1	1
Alkylating Agent	MMS (100 uM)	MSM0.47	MSM0.47_s3	0
Alkylating Agent	DES (0.938 mM)	MSM0.67	MSM0.67_s1	1
Alkylating Agent	DES (0.938 mM)	MSM0.67	MSM0.67_s2	4
Alkylating Agent	DES (0.938 mM)	MSM0.67	MSM0.67_s3	0
Alkylating Agent	DMS (0.078 mM)	MSM0.68	MSM0.68_s1	1
Alkylating Agent	DMS (0.078 mM)	MSM0.68	MSM0.68_s2	0
Alkylating Agent	DMS (0.078 mM)	MSM0.68	MSM0.68_s3	0
Alkylating Agent	DMH (9 mM)	MSM0.99	MSM0.99_s1	0
Alkylating Agent	DMH (9 mM)	MSM0.99	MSM0.99_s3	0
Drug Therapy	Melphalan (1.5 uM)	MSM0.10	MSM0.10_s1	1
Drug Therapy	Melphalan (1.5 uM)	MSM0.10	MSM0.10_s2	1
Drug Therapy	Melphalan (1.5 uM)	MSM0.10	MSM0.10_s3	0
Drug Therapy	Cyclophosphamide (60 uM) + S9	MSM0.101	MSM0.101_s1	0
Drug Therapy	Cyclophosphamide (60 uM) + S9	MSM0.101	MSM0.101_s2	0
Drug Therapy	Semustine (150 uM)	MSM0.106	MSM0.106_s1	0
Drug Therapy	Semustine (150 uM)	MSM0.106	MSM0.106_s2	2
Drug Therapy	Semustine (150 uM)	MSM0.106	MSM0.106_s3	0
Drug Therapy	Temozolomide (200 uM)	MSM0.11	MSM0.11_s1	0
Drug Therapy	Temozolomide (200 uM)	MSM0.11	MSM0.11_s2	0
Drug Therapy	Temozolomide (200 uM)	MSM0.11	MSM0.11_s3	4
Drug Therapy	Semustine (700 uM) + S9	MSM0.123	MSM0.123_s1	0
Drug Therapy	Semustine (700 uM) + S9	MSM0.123	MSM0.123_s2	0
Drug Therapy	Semustine (700 uM) + S9	MSM0.123	MSM0.123_s3	1
Drug Therapy	Mitomycin C (0.313 uM)	MSM0.15	MSM0.15_s1	2
Drug Therapy	Mitomycin C (0.313 uM)	MSM0.15	MSM0.15_s2	0
Drug Therapy	Mitomycin C (0.313 uM)	MSM0.15	MSM0.15_s3	0
Drug Therapy	Etoposide (0.0188 uM)	MSM0.18	MSM0.18_s1	0
Drug Therapy	Etoposide (0.0188 uM)	MSM0.18	MSM0.18_s2	1
Drug Therapy	Cyclophosphamide (18.75 uM) + S9	MSM0.25	MSM0.25_s1	0
Drug Therapy	Cyclophosphamide (18.75 uM) + S9	MSM0.25	MSM0.25_s2	0
Drug Therapy	Ellipticine (0.125 uM)	MSM0.32	MSM0.32_s1	0
Drug Therapy	Ellipticine (0.125 uM)	MSM0.32	MSM0.32_s5	1
Drug Therapy	Bleomycin (0.188 uM)	MSM0.33	MSM0.33_s1	1
Drug Therapy	Bleomycin (0.188 uM)	MSM0.33	MSM0.33_s2	0
Drug Therapy	Ellipticine (0.375 uM) + S9	MSM0.41	MSM0.41_s1	0
Drug Therapy	Ellipticine (0.375 uM) + S9	MSM0.41	MSM0.41_s2	3
Drug Therapy	Ellipticine (0.375 uM) + S9	MSM0.41	MSM0.41_s3	2
Drug Therapy	Ellipticine (0.375 uM) + S9	MSM0.41	MSM0.41_s4	0
Drug Therapy	Camptothecin (0.0063 uM)	MSM0.48	MSM0.48_s1	0
Drug Therapy	Camptothecin (0.0063 uM)	MSM0.48	MSM0.48_s2	1
Drug Therapy	Olaparib (0.625 uM)	MSM0.59	MSM0.59_s2	0
Drug Therapy	Olaparib (0.625 uM)	MSM0.59	MSM0.59_s3	0
Drug Therapy	Mechlorethamine (0.3 uM)	MSM0.66	MSM0.66_s1	2
Drug Therapy	Mechlorethamine (0.3 uM)	MSM0.66	MSM0.66_s2	0
Drug Therapy	Mechlorethamine (0.3 uM)	MSM0.66	MSM0.66_s3	1
Drug Therapy	Cisplatin (3.125 uM)	MSM0.7	MSM0.7_s4	9
Drug Therapy	Cisplatin (3.125 uM)	MSM0.7	MSM0.7_s5	13
Drug Therapy	Cisplatin (3.125 uM)	MSM0.7	MSM0.7_s6	6
Drug Therapy	Carboplatin (5 uM)	MSM0.72	MSM0.72_s1	6
Drug Therapy	Carboplatin (5 uM)	MSM0.72	MSM0.72_s2	5
Drug Therapy	Carboplatin (5 uM)	MSM0.72	MSM0.72_s3	11
Drug Therapy	Temozolomide (200 uM)	MSM0.75	MSM0.75_s1	0
Drug Therapy	Temozolomide (200 uM)	MSM0.75	MSM0.75_s2	3
Drug Therapy	Cisplatin (12.5 uM)	MSM0.83	MSM0.83_s1	33
Drug Therapy	Cisplatin (12.5 uM)	MSM0.83	MSM0.83_s2	19
Drug Therapy	Cisplatin (12.5 uM)	MSM0.83	MSM0.83_s3	46
Drug Therapy	Ellipticine (0.625 uM) + S9	MSM0.88	MSM0.88_s1	1
Drug Therapy	Ellipticine (0.625 uM) + S9	MSM0.88	MSM0.88_s2	1
Drug Therapy	Ellipticine (0.25 uM)	MSM0.89	MSM0.89_s1	0
Drug Therapy	Ellipticine (0.25 uM)	MSM0.89	MSM0.89_s2	2
DNA Damage Response Inhibitors	AZD7762 (1.625 uM)	MSM0.84	MSM0.84_s1	0
DNA Damage Response Inhibitors	AZD7762 (1.625 uM)	MSM0.84	MSM0.84_s2	1
DNA Damage Response Inhibitors	AZ20 (0.9375 uM)	MSM0.85	MSM0.85_s1	0
DNA Damage Response Inhibitors	AZ20 (0.9375 uM)	MSM0.85	MSM0.85_s2	0
Aromatic Amine	2,6-Dimethylaniline (3.8 mM)	MSM0.100	MSM0.100_s1	0
Aromatic Amine	2,6-Dimethylaniline (3.8 mM)	MSM0.100	MSM0.100_s2	0
Aromatic Amine	2,6-Dimethylaniline (11 mM) + S9	MSM0.107	MSM0.107_s1	0
Aromatic Amine	2,6-Dimethylaniline (11 mM) + S9	MSM0.107	MSM0.107_s2	0
Aromatic Amine	Benzidine (200 uM)	MSM0.111	MSM0.111_s1	0
Aromatic Amine	Benzidine (200 uM)	MSM0.111	MSM0.111_s2	2
Aromatic Amine	Benzidine (200 uM)	MSM0.111	MSM0.111_s3	2
Aromatic Amine	Benzidine (900 uM) + S9	MSM0.112	MSM0.112_s1	2
Aromatic Amine	Benzidine (900 uM) + S9	MSM0.112	MSM0.112_s2	0
Aromatic Amine	Benzidine (900 uM) + S9	MSM0.112	MSM0.112_s3	0
Aromatic Amine	2-Naphthylamine (400 uM) + S9	MSM0.113	MSM0.113_s1	0
Aromatic Amine	2-Naphthylamine (400 uM) + S9	MSM0.113	MSM0.113_s2	0
Aromatic Amine	2-Naphthylamine (200 uM) + HS9	MSM0.114	MSM0.114_s1	2
Aromatic Amine	2-Naphthylamine (200 uM) + HS9	MSM0.114	MSM0.114_s2	0
Aromatic Amine	2-Naphthylamine (200 uM) + HS9	MSM0.114	MSM0.114_s5	0
Aromatic Amine	MOCA (5 uM)	MSM0.115	MSM0.115_s1	0
Aromatic Amine	MOCA (5 uM)	MSM0.115	MSM0.115_s2	1
Aromatic Amine	MOCA (37.5 uM) + S9	MSM0.116	MSM0.116_s1	0
Aromatic Amine	MOCA (37.5 uM) + S9	MSM0.116	MSM0.116_s2	0
Aromatic Amine	MOCA (37.5 uM) + S9	MSM0.116	MSM0.116_s3	1
Aromatic Amine	2-Naphthylamine (200 uM)	MSM0.121	MSM0.121_s3	2
Aromatic Amine	2-Naphthylamine (200 uM)	MSM0.121	MSM0.121_s4	1
Aromatic Amine	2-Naphthylamine (200 uM)	MSM0.121	MSM0.121_s5	0
Aromatic Amine	4-ABP (300 uM) + S9	MSM0.126	MSM0.126_s1	1
Aromatic Amine	4-ABP (300 uM) + S9	MSM0.126	MSM0.126_s2	0
Aromatic Amine	4-ABP (40 uM) + S9	MSM0.43	MSM0.43_s1	0
Aromatic Amine	4-ABP (40 uM) + S9	MSM0.43	MSM0.43_s2	0
Aromatic Amine	o-Anisidine (0.85 mM)	MSM0.60	MSM0.60_s1	1
Aromatic Amine	o-Anisidine (0.85 mM)	MSM0.60	MSM0.60_s5	0
Aromatic Amine	o-Toluidine (14 mM) + S9	MSM0.69	MSM0.69_s1	1
Aromatic Amine	o-Toluidine (14 mM) + S9	MSM0.69	MSM0.69_s3	0
Aromatic Amine	o-Anisidine (6 mM) + S9	MSM0.80	MSM0.80_s1	0
Aromatic Amine	o-Anisidine (6 mM) + S9	MSM0.80	MSM0.80_s2	0
Heterocyclic Amine	PhIP (3 uM) + S9	MSM0.44	MSM0.44_s1	0
Heterocyclic Amine	PhIP (3 uM) + S9	MSM0.44	MSM0.44_s2	1
Heterocyclic Amine	PhIP (3 uM) + S9	MSM0.44	MSM0.44_s3	1
Heterocyclic Amine	PhIP (3 uM) + S9	MSM0.44	MSM0.44_s4	1
Heterocyclic Amine	MeAaC (70 uM)	MSM0.61	MSM0.61_s1	1
Heterocyclic Amine	MeAaC (70 uM)	MSM0.61	MSM0.61_s2	0
Heterocyclic Amine	IQ (450 uM)	MSM0.62	MSM0.62_s1	1
Heterocyclic Amine	IQ (450 uM)	MSM0.62	MSM0.62_s2	1
Heterocyclic Amine	MeIQX (300 uM)	MSM0.65	MSM0.65_s1	1
Heterocyclic Amine	MeIQX (300 uM)	MSM0.65	MSM0.65_s3	0
Heterocyclic Amine	MeIQX (300 uM)	MSM0.65	MSM0.65_s4	0
Heterocyclic Amine	PhIP (4 uM) + S9	MSM0.90	MSM0.90_s3	3
Heterocyclic Amine	PhIP (4 uM) + S9	MSM0.90	MSM0.90_s4	1
Heterocyclic Amine	PhIP (4 uM) + S9	MSM0.90	MSM0.90_s5	4
Radiation	SSR (1.25 J)	MSM0.56	MSM0.56_s4	83
Radiation	SSR (1.25 J)	MSM0.56	MSM0.56_s5	36
Radiation	SSR (1.25 J)	MSM0.56	MSM0.56_s6	31
Radiation	Gamma irradiation (2 Gray)	MSM0.71	MSM0.71_s1	0
Radiation	Gamma irradiation (2 Gray)	MSM0.71	MSM0.71_s2	0
Nitrosamine	N-Nitrosopyrrolidine (50 mM)	MSM0.64	MSM0.64_s1	0
Nitrosamine	N-Nitrosopyrrolidine (50 mM)	MSM0.64	MSM0.64_s2	2
Nitrosamine	N-Nitrosopyrrolidine (50 mM)	MSM0.64	MSM0.64_s3	0
PAH	DBADE (0.109 uM)	MSM0.103	MSM0.103_s1	9
PAH	DBADE (0.109 uM)	MSM0.103	MSM0.103_s5	20
PAH	DBADE (0.109 uM)	MSM0.103	MSM0.103_s6	18
PAH	DBP (0.0039 uM)	MSM0.12	MSM0.12_s1	2
PAH	DBP (0.0039 uM)	MSM0.12	MSM0.12_s3	0
PAH	DBP (0.0039 uM)	MSM0.12	MSM0.12_s4	0
PAH	DBPDE (0.000156 uM)	MSM0.13	MSM0.13_s1	5
PAH	DBPDE (0.000156 uM)	MSM0.13	MSM0.13_s2	1
PAH	DBPDE (0.000156 uM)	MSM0.13	MSM0.13_s3	2
PAH	DBC (1.5 uM)	MSM0.130	MSM0.130_s1	1
PAH	DBC (1.5 uM)	MSM0.130	MSM0.130_s2	0
PAH	DBC (1.5 uM)	MSM0.130	MSM0.130_s3	0
PAH	DBP (0.0313 uM) + S9	MSM0.132	MSM0.132_s1	2
PAH	DBP (0.0313 uM) + S9	MSM0.132	MSM0.132_s2	0
PAH	DBP (0.0313 uM) + S9	MSM0.132	MSM0.132_s3	0
PAH	DBADE (0.0313 uM)	MSM0.14	MSM0.14_s1	9
PAH	DBADE (0.0313 uM)	MSM0.14	MSM0.14_s2	5
PAH	DBADE (0.0313 uM)	MSM0.14	MSM0.14_s3	7
PAH	BPDE (0.125 uM)	MSM0.2	MSM0.2_s1	25
PAH	BPDE (0.125 uM)	MSM0.2	MSM0.2_s2	12
PAH	BPDE (0.125 uM)	MSM0.2	MSM0.2_s3	22
PAH	BaP (0.39 uM) + S9	MSM0.26	MSM0.26_s1	4
PAH	BaP (0.39 uM) + S9	MSM0.26	MSM0.26_s2	2
PAH	BaP (0.39 uM) + S9	MSM0.26	MSM0.26_s3	5
PAH	DBA (75 uM) + S9	MSM0.42	MSM0.42_s1	6
PAH	DBA (75 uM) + S9	MSM0.42	MSM0.42_s2	6
PAH	DBA (75 uM) + S9	MSM0.42	MSM0.42_s3	10
PAH	5-Methylchrysene (1.6 uM) + S9	MSM0.54	MSM0.54_s1	3
PAH	5-Methylchrysene (1.6 uM) + S9	MSM0.54	MSM0.54_s2	6
PAH	5-Methylchrysene (1.6 uM) + S9	MSM0.54	MSM0.54_s3	2
PAH	DBAC (5 uM) + S9	MSM0.74	MSM0.74_s1	1
PAH	DBAC (5 uM) + S9	MSM0.74	MSM0.74_s2	2
PAH	DBAC (5 uM) + S9	MSM0.74	MSM0.74_s3	2
PAH	DBC (3.5 uM) + S9	MSM0.82	MSM0.82_s1	0
PAH	DBC (3.5 uM) + S9	MSM0.82	MSM0.82_s2	0
PAH	BaP (2 uM) + S9	MSM0.92	MSM0.92_s1	5
PAH	BaP (2 uM) + S9	MSM0.92	MSM0.92_s2	3
PAH	BaP (2 uM) + S9	MSM0.92	MSM0.92_s3	6
PAH	DBPDE (0.000625 uM)	MSM0.96	MSM0.96_s1	3
PAH	DBPDE (0.000625 uM)	MSM0.96	MSM0.96_s2	0
PAH	DBPDE (0.000625 uM)	MSM0.96	MSM0.96_s3	3
Nitro-PAH	1,8-DNP (0.125 uM)	MSM0.16	MSM0.16_s1	3
Nitro-PAH	1,8-DNP (0.125 uM)	MSM0.16	MSM0.16_s2	1
Nitro-PAH	1,8-DNP (0.125 uM)	MSM0.16	MSM0.16_s3	3
Nitro-PAH	2-Nitrofluorene (10 uM)	MSM0.17	MSM0.17_s1	0
Nitro-PAH	2-Nitrofluorene (10 uM)	MSM0.17	MSM0.17_s2	1
Nitro-PAH	6-Nitrochrysene (12.5 uM) + S9	MSM0.27	MSM0.27_s1	1
Nitro-PAH	6-Nitrochrysene (12.5 uM) + S9	MSM0.27	MSM0.27_s2	1
Nitro-PAH	6-Nitrochrysene (12.5 uM) + S9	MSM0.27	MSM0.27_s3	2
Nitro-PAH	1-Nitropyrene (1.75 uM) + S9	MSM0.29	MSM0.29_s1	0
Nitro-PAH	1-Nitropyrene (1.75 uM) + S9	MSM0.29	MSM0.29_s2	0
Nitro-PAH	6-Nitrochrysene (0.78 uM)	MSM0.40	MSM0.40_s1	1
Nitro-PAH	6-Nitrochrysene (0.78 uM)	MSM0.40	MSM0.40_s2	8
Nitro-PAH	6-Nitrochrysene (0.78 uM)	MSM0.40	MSM0.40_s5	1
Nitro-PAH	3-NBA (0.025 uM)	MSM0.5	MSM0.5_s1	0
Nitro-PAH	3-NBA (0.025 uM)	MSM0.5	MSM0.5_s2	3
Nitro-PAH	3-NBA (0.025 uM)	MSM0.5	MSM0.5_s3	1
Nitro-PAH	1,6-DNP (0.09 uM)	MSM0.50	MSM0.50_s1	1
Nitro-PAH	1,6-DNP (0.09 uM)	MSM0.50	MSM0.50_s2	0
Nitro-PAH	1,6-DNP (0.09 uM)	MSM0.50	MSM0.50_s3	1
Nitro-PAH	2-Nitrotoluene (4.6 mM) + S9	MSM0.81	MSM0.81_s1	1
Nitro-PAH	2-Nitrotoluene (4.6 mM) + S9	MSM0.81	MSM0.81_s2	0
Nitro-PAH	3-NBA (0.1 uM)	MSM0.87	MSM0.87_s2	4
Nitro-PAH	3-NBA (0.1 uM)	MSM0.87	MSM0.87_s3	0
Nitro-PAH	3-NBA (0.1 uM)	MSM0.87	MSM0.87_s4	1
Nitro-PAH	1-Nitropyrene (2.5 uM) + S9	MSM0.91	MSM0.91_s1	1
Nitro-PAH	1-Nitropyrene (2.5 uM) + S9	MSM0.91	MSM0.91_s2	0
Nitro-PAH	6-Nitrochrysene (50 uM) + S9	MSM0.93	MSM0.93_s1	4
Nitro-PAH	6-Nitrochrysene (50 uM) + S9	MSM0.93	MSM0.93_s2	3
Nitro-PAH	6-Nitrochrysene (50 uM)	MSM0.94	MSM0.94_s1	6
Nitro-PAH	6-Nitrochrysene (50 uM)	MSM0.94	MSM0.94_s2	3
Nitro-PAH	1,8-DNP (8 uM)	MSM0.95	MSM0.95_s1	5
Nitro-PAH	1,8-DNP (8 uM)	MSM0.95	MSM0.95_s2	8
Nitro-PAH	1,8-DNP (8 uM)	MSM0.95	MSM0.95_s3	6
Nitro-PAH	2-Nitrofluorene (40 uM)	MSM0.97	MSM0.97_s1	0
Nitro-PAH	2-Nitrofluorene (40 uM)	MSM0.97	MSM0.97_s2	0
Nitro-PAH	2-Nitrofluorene (40 uM)	MSM0.97	MSM0.97_s3	1
ROS/NOS	Potassium bromate (875 uM)	MSM0.102	MSM0.102_s3	1
ROS/NOS	Potassium bromate (875 uM)	MSM0.102	MSM0.102_s4	0
ROS/NOS	Potassium bromate (875 uM)	MSM0.102	MSM0.102_s5	1
ROS/NOS	Peroxynitrite (30 uM)	MSM0.109	MSM0.109_s1	0
ROS/NOS	Peroxynitrite (30 uM)	MSM0.109	MSM0.109_s2	1
ROS/NOS	H2O2 (24.5 uM)	MSM0.19	MSM0.19_s1	1
ROS/NOS	H2O2 (24.5 uM)	MSM0.19	MSM0.19_s2	1
ROS/NOS	Potassium bromate (260 uM)	MSM0.35	MSM0.35_s1	1
ROS/NOS	Potassium bromate (260 uM)	MSM0.35	MSM0.35_s3	0
ROS/NOS	Potassium bromate (260 uM)	MSM0.35	MSM0.35_s4	1
Metal Salts	Cadmium chloride (2.5 uM)	MSM0.20	MSM0.20_s1	0
Metal Salts	Cadmium chloride (2.5 uM)	MSM0.20	MSM0.20_s2	1
Metal Salts	Sodium (meta) arsenite (2 uM)	MSM0.21	MSM0.21_s1	0
Metal Salts	Sodium (meta) arsenite (2 uM)	MSM0.21	MSM0.21_s3	0
Metal Salts	Sodium (meta) arsenite (2 uM)	MSM0.21	MSM0.21_s5	0
Metal Salts	Nickel (II) chloride (300 uM)	MSM0.28	MSM0.28_s2	0
Metal Salts	Nickel (II) chloride (300 uM)	MSM0.28	MSM0.28_s4	1
Metal Salts	Potassium chromate (7.5 uM)	MSM0.30	MSM0.30_s2	3
Metal Salts	Potassium chromate (7.5 uM)	MSM0.30	MSM0.30_s6	0
Metal Salts	Lead (II) acetate (75 uM)	MSM0.36	MSM0.36_s1	0
Metal Salts	Lead (II) acetate (75 uM)	MSM0.36	MSM0.36_s2	0
Metal Salts	Lead (II) acetate (75 uM)	MSM0.36	MSM0.36_s3	0
Metal Salts	Lead (II) nitrate (88 uM)	MSM0.39	MSM0.39_s1	0
Metal Salts	Lead (II) nitrate (88 uM)	MSM0.39	MSM0.39_s2	0
Metal Salts	Cobalt (II) chloride (250 uM)	MSM0.46	MSM0.46_s1	0
Metal Salts	Cobalt (II) chloride (250 uM)	MSM0.46	MSM0.46_s5	0
Metal Salts	Nickel (II) chloride (412.5 uM)	MSM0.98	MSM0.98_s1	1
Metal Salts	Nickel (II) chloride (412.5 uM)	MSM0.98	MSM0.98_s2	2
Other	MX (2.5 uM)	MSM0.117	MSM0.117_s1	3
Other	MX (2.5 uM)	MSM0.117	MSM0.117_s5	0
Other	MX (7 uM) + S9	MSM0.122	MSM0.122_s1	0
Other	MX (7 uM) + S9	MSM0.122	MSM0.122_s2	6
Other	MX (7 uM) + S9	MSM0.122	MSM0.122_s4	1
Other	Methyleugenol (1.25 mM)	MSM0.124	MSM0.124_s1	1
Other	Methyleugenol (1.25 mM)	MSM0.124	MSM0.124_s2	2
Other	Methyleugenol (1.25 mM)	MSM0.124	MSM0.124_s3	3
Other	Methyleugenol (1.9 mM) + S9	MSM0.125	MSM0.125_s1	0
Other	Methyleugenol (1.9 mM) + S9	MSM0.125	MSM0.125_s2	0
Other	Methyleugenol (1.9 mM) + S9	MSM0.125	MSM0.125_s3	1
Other	AAI (1.25 uM)	MSM0.3	MSM0.3_s1	5
Other	AAI (1.25 uM)	MSM0.3	MSM0.3_s2	1
Other	AAI (1.25 uM)	MSM0.3	MSM0.3_s3	3
Other	Styrene oxide (75 uM)	MSM0.31	MSM0.31_s4	2
Other	Styrene oxide (75 uM)	MSM0.31	MSM0.31_s5	1
Other	Styrene oxide (75 uM)	MSM0.31	MSM0.31_s6	1
Other	1,4-Benzoquinone (5 uM)	MSM0.38	MSM0.38_s1	0
Other	1,4-Benzoquinone (5 uM)	MSM0.38	MSM0.38_s3	0
Other	AFB1 (0.25 uM) + S9	MSM0.49	MSM0.49_s1	3
Other	AFB1 (0.25 uM) + S9	MSM0.49	MSM0.49_s2	0
Other	Catechol (5.5 uM)	MSM0.51	MSM0.51_s1	0
Other	Catechol (5.5 uM)	MSM0.51	MSM0.51_s2	1
Other	Acrylamide (9.5 mM) + S9	MSM0.52	MSM0.52_s1	0
Other	Acrylamide (9.5 mM) + S9	MSM0.52	MSM0.52_s2	0
Other	Glycidamide (475 uM)	MSM0.53	MSM0.53_s2	2
Other	Glycidamide (475 uM)	MSM0.53	MSM0.53_s5	0
Other	Glycidamide (475 uM)	MSM0.53	MSM0.53_s6	0
Other	Furan (100 mM) + S9	MSM0.55	MSM0.55_s1	0
Other	Furan (100 mM) + S9	MSM0.55	MSM0.55_s2	0
Other	Furan (100 mM) + S9	MSM0.55	MSM0.55_s3	1
Other	Acrolein (5 uM)	MSM0.57	MSM0.57_s1	0
Other	Acrolein (5 uM)	MSM0.57	MSM0.57_s2	3
Other	AAII (37.5 uM)	MSM0.58	MSM0.58_s4	1
Other	AAII (37.5 uM)	MSM0.58	MSM0.58_s5	1
Other	AAII (37.5 uM)	MSM0.58	MSM0.58_s6	0
Other	Propylene oxide (10 mM)	MSM0.63	MSM0.63_s1	2
Other	Propylene oxide (10 mM)	MSM0.63	MSM0.63_s2	0
Other	Propylene oxide (10 mM)	MSM0.63	MSM0.63_s3	0
Other	OTA (0.08 uM) + S9	MSM0.70	MSM0.70_s1	0
Other	OTA (0.08 uM) + S9	MSM0.70	MSM0.70_s2	0
Other	Sudan I (20 uM) + S9	MSM0.73	MSM0.73_s1	1
Other	Sudan I (20 uM) + S9	MSM0.73	MSM0.73_s2	0
Control	H2O Control (0.1%)	MSM0.1	MSM0.1_s1	0
Control	H2O Control (0.1%)	MSM0.1	MSM0.1_s2	1
Control	DMSO Control (0.5%) + HS9	MSM0.118	MSM0.118_s1	0
Control	DMSO Control (0.5%) + HS9	MSM0.118	MSM0.118_s2	1
Control	DMSO Control (0.5%) + S9	MSM0.119	MSM0.119_s1	2
Control	DMSO Control (0.5%) + S9	MSM0.119	MSM0.119_s2	0
Control	MeOH Control (1.3%)	MSM0.120	MSM0.120_s1	0
Control	MeOH Control (1.3%)	MSM0.120	MSM0.120_s2	1
Control	MeOH Control (1.3%)	MSM0.120	MSM0.120_s3	0
Control	MeOH Control (4.3%) + S9	MSM0.127	MSM0.127_s1	0
Control	MeOH Control (4.3%) + S9	MSM0.127	MSM0.127_s2	0
Control	Media Control	MSM0.128	MSM0.128_s2	1
Control	Media Control	MSM0.128	MSM0.128_s3	0
Control	Media Control	MSM0.128	MSM0.128_s4	3
Control	Media Control + S9	MSM0.129	MSM0.129_s1	1
Control	Media Control + S9	MSM0.129	MSM0.129_s2	0
Control	Media Control + S9	MSM0.129	MSM0.129_s3	1
Control	DMSO Control (0.1%) + S9	MSM0.131	MSM0.131_s1	2
Control	DMSO Control (0.1%) + S9	MSM0.131	MSM0.131_s2	0
Control	DMSO Control (0.1%) + S9	MSM0.131	MSM0.131_s3	1
Control	DMSO Control (0.1%) + S9	MSM0.37	MSM0.37_s1	2
Control	DMSO Control (0.1%) + S9	MSM0.37	MSM0.37_s2	0
Control	DMSO Control (0.68%)	MSM0.4	MSM0.4_s1	0
Control	DMSO Control (0.68%)	MSM0.4	MSM0.4_s2	1
Control	H2O Control (0.1%)	MSM0.45	MSM0.45_s1	2
Control	H2O Control (0.1%)	MSM0.45	MSM0.45_s2	1
Control	NaCl Control (0.003%)	MSM0.6	MSM0.6_s1	1
Control	NaCl Control (0.003%)	MSM0.6	MSM0.6_s2	0
Control	Media Control	MSM0.8	MSM0.8_s1	0
Control	Media Control	MSM0.8	MSM0.8_s2	0
Control	DMSO Control (0.35%) + S9	MSM0.86	MSM0.86_s1	2
Control	DMSO Control (0.35%) + S9	MSM0.86	MSM0.86_s2	1
Control	DMSO Control (0.1%)	MSM0.9	MSM0.9_s2	1
Control	DMSO Control (0.1%)	MSM0.9	MSM0.9_s3	1
Control	DMSO Control (0.1%)	MSM0.9	MSM0.9_s6	0
