# Supplementary material for: A Compendium of Mutational Signatures of Environmental Agents
Source: Cell. 2019 May 2;177(4):821–836.e16. doi: 10.1016/j.cell.2019.03.001 (PMC6506336; doi:10.1016/j.cell.2019.03.001)
Supplement: Table S5. Sequence Coverage Statistics for All Samples, Related to STAR Methods [file mmc5.xls]

## Sheet: Summary
Wholegenome - (CP) INSIGNIA IPS_mutagen X10
Sample	Seq Comp	Seq X	Phys X	QC/Mapping	CaVEMan (C)	Pindel	ASCAT NGS	Brass	Battenberg	Raw CN	SNP6	Proc as Tum	Sample Issues
MSM0	Y	32.1328	78.0713	Yes	1.7.2	1.5.4	1.5.2	3.0.4	No	CN View	No	Y
MSM0.100_s1	Y	36.4516	95.0601	2.0.54	Old	Old	Old	Old	3.0.1	CN View	No	Y
MSM0.100_s2	Y	36.7576	93.3808	2.0.54	Old	Old	Old	Old	3.0.1	CN View	No	Y
MSM0.101_s1	Y	40.7538	104.283	2.0.54	1.11.0	2.1.0	4.0.0	5.3.3	No	CN View	No	Y
MSM0.101_s2	Y	32.7713	85.0015	2.0.54	1.11.0	2.1.0	4.0.0	5.3.3	No	CN View	No	Y
MSM0.102_s3	Y	39.048	94.2136	2.0.54	1.11.0	2.1.0	4.0.0	5.3.3	No	CN View	No	Y
MSM0.102_s4	Y	38.8434	91.0983	2.0.54	1.11.0	2.1.0	4.0.0	5.3.3	No	CN View	No	Y
MSM0.102_s5	Y	33.3989	77.557	2.0.54	1.11.2	2.2.2	4.0.1	5.4.1	3.0.1	CN View	No	Y
MSM0.103_s1	Y	36.6292	93.8179	2.0.54	1.11.0	2.1.0	4.0.0	5.3.3	No	CN View	No	Y
MSM0.103_s5	Y	40.7548	101.323	2.0.54	1.11.0	2.1.0	4.0.0	5.3.3	No	CN View	No	Y
MSM0.103_s6	Y	35.8282	85.6672	2.0.54	1.11.5	2.2.4	4.0.1	6.0.5	No	CN View	No	Y
MSM0.104_s1	Y	37.6647	97.1946	2.0.54	1.11.0	2.1.0	4.0.0	5.3.3	No	CN View	No	Y
MSM0.104_s2	Y	36.5677	94.5001	2.0.54	1.11.0	2.1.0	4.0.0	5.3.3	No	CN View	No	Y
MSM0.104_s3	Y	36.9352	88.0957	2.0.54	1.11.5	2.2.4	4.0.1	6.0.5	No	CN View	No	Y
MSM0.105_s1	Y	36.0161	91.6009	2.0.54	1.11.0	2.1.0	4.0.0	5.3.3	No	CN View	No	Y
MSM0.105_s3	Y	45.8521	113.72	2.0.54	1.11.0	2.1.0	4.0.0	5.3.3	No	CN View	No	Y
MSM0.106_s1	Y	37.0534	99.6886	2.0.54	1.11.5	2.2.4	4.0.1	6.0.5	No	CN View	No	Y
MSM0.106_s2	Y	35.3472	94.1092	2.0.54	1.11.5	2.2.4	4.0.1	6.0.5	No	CN View	No	Y
MSM0.106_s3	Y	37.0481	97.227	2.0.54	1.11.5	2.2.4	4.0.1	6.0.5	No	CN View	No	Y
MSM0.107_s1	Y	37.2484	96.4426	2.0.54	1.11.0	2.1.0	4.0.0	5.3.3	No	CN View	No	Y
MSM0.107_s2	Y	37.9367	95.3042	2.0.54	1.11.0	2.1.0	4.0.0	5.3.3	No	CN View	No	Y
MSM0.108_s2	Y	36.1137	93.0137	2.0.54	1.11.0	2.1.0	4.0.0	5.3.3	No	CN View	No	Y
MSM0.108_s3	Y	40.1364	102.359	2.0.54	1.11.0	2.1.0	4.0.0	5.3.3	No	CN View	No	Y
MSM0.109_s1	Y	37.8686	96.2933	2.0.54	1.11.0	2.1.0	4.0.0	5.3.3	No	CN View	No	Y
MSM0.109_s2	Y	40.1111	106.38	2.0.54	1.11.0	2.1.0	4.0.0	5.3.3	No	CN View	No	Y
MSM0.10_s1	Y	30.8512	83.5656	2.0.21	18	1.5.4	17	3.0.4	No	CN View	No	Y
MSM0.10_s2	Y	46.1383	114.885	Yes	18	1.5.4	17	3.0.4	No	CN View	No	Y
MSM0.10_s3	Y	35.2127	88.3012	2.0.42	1.10.1	2.0.8	3.0.3	5.1.6	No	CN View	No	Y
MSM0.110_s1	Y	34.4616	91.5469	2.0.54	1.11.0	2.1.0	4.0.0	5.3.3	No	CN View	No	Y
MSM0.110_s2	Y	38.6855	98.7019	2.0.54	1.11.0	2.1.0	4.0.0	5.3.3	No	CN View	No	Y
MSM0.110_s3	Y	37.0419	87.6979	2.0.54	1.11.2	2.2.2	4.0.1	5.4.1	3.0.1	CN View	No	Y
MSM0.111_s1	Y	40.0402	102.2	2.0.54	1.11.0	2.1.0	4.0.0	5.3.3	No	CN View	No	Y
MSM0.111_s2	Y	37.6041	95.8377	2.0.54	1.11.0	2.1.0	4.0.0	5.3.3	No	CN View	No	Y
MSM0.111_s3	Y	34.3333	80.4719	2.0.54	1.11.2	2.2.2	4.0.1	5.4.1	3.0.1	CN View	No	Y
MSM0.112_s1	Y	33.0503	82.312	2.0.54	1.11.2	2.2.2	4.0.1	5.4.1	3.0.1	CN View	No	Y
MSM0.112_s2	Y	38.5133	95.8958	2.0.54	1.11.2	2.2.2	4.0.1	5.4.1	3.0.1	CN View	No	Y
MSM0.112_s3	Y	31.3625	78.5034	2.0.54	1.11.2	2.2.2	4.0.1	5.4.1	3.0.1	CN View	No	Y
MSM0.113_s1	Y	39.1101	92.9005	2.0.54	1.11.0	2.1.0	4.0.0	5.3.3	No	CN View	No	Y
MSM0.113_s2	Y	38.3914	92.4182	2.0.54	1.11.0	2.1.0	4.0.0	5.3.3	No	CN View	No	Y
MSM0.114_s1	Y	43.2245	103.008	2.0.54	1.11.2	2.2.2	4.0.1	5.4.1	3.0.1	CN View	No	Y
MSM0.114_s2	Y	36.555	89.6222	2.0.54	1.11.2	2.2.2	4.0.1	5.4.1	3.0.1	CN View	No	Y
MSM0.114_s5	Y	30.8178	77.0154	2.0.54	1.11.2	2.2.2	4.0.1	5.4.1	3.0.1	CN View	No	Y
MSM0.115_s1	Y	37.7442	93.4941	2.0.54	1.11.0	2.1.0	4.0.0	5.3.3	No	CN View	No	Y
MSM0.115_s2	Y	38.9125	95.5419	2.0.54	1.11.0	2.1.0	4.0.0	5.3.3	No	CN View	No	Y
MSM0.116_s1	Y	36.9661	91.7325	2.0.54	1.11.2	2.2.2	4.0.1	5.4.1	3.0.1	CN View	No	Y
MSM0.116_s2	Y	35.6145	88.6623	2.0.54	1.11.2	2.2.2	4.0.1	5.4.1	3.0.1	CN View	No	Y
MSM0.116_s3	Y	40.3274	95.2699	2.0.54	1.11.2	2.2.2	4.0.1	5.4.1	3.0.1	CN View	No	Y
MSM0.117_s1	Y	39.1979	94.0516	2.0.54	1.11.0	2.1.0	4.0.0	5.3.3	No	CN View	No	Y
MSM0.117_s5	Y	39.1132	95.3401	2.0.54	1.11.0	2.1.0	4.0.0	5.3.3	No	CN View	No	Y
MSM0.118_s1	Y	38.6989	99.0554	2.0.54	1.11.0	2.1.0	4.0.0	5.3.3	No	CN View	No	Y
MSM0.118_s2	Y	40.4198	103.647	2.0.54	1.11.0	2.1.0	4.0.0	5.3.3	No	CN View	No	Y
MSM0.119_s1	Y	33.9929	88.8723	2.0.54	1.11.0	2.1.0	4.0.0	5.3.3	No	CN View	No	Y
MSM0.119_s2	Y	36.8197	95.837	2.0.54	1.11.0	2.1.0	4.0.0	5.3.3	No	CN View	No	Y
MSM0.11_s1	Y	35.1652	87.9488	2.0.42	1.10.1	2.0.8	3.0.3	5.1.6	No	CN View	No	Y
MSM0.11_s2	Y	41.0201	102.138	2.0.31	1.8.0	1.5.5	1.7.0	3.0.4	No	CN View	No	Y
MSM0.11_s3	Y	40.1101	99.2531	2.0.31	1.8.0	1.5.5	1.7.0	3.0.4	No	CN View	No	Y
MSM0.120_s1	Y	35.1695	94.4306	2.0.54	1.11.5	2.2.4	4.0.1	6.0.5	No	CN View	No	Y
MSM0.120_s2	Y	35.3927	94.5827	2.0.54	1.11.5	2.2.4	4.0.1	6.0.5	No	CN View	No	Y
MSM0.120_s3	Y	38.5691	101.736	2.0.54	1.11.5	2.2.4	4.0.1	6.0.5	No	CN View	No	Y
MSM0.121_s3	Y	29.8108	73.8105	2.0.54	1.11.2	2.2.2	4.0.1	5.4.1	3.0.1	CN View	No	Y
MSM0.121_s4	Y	34.4958	82.335	2.0.54	1.11.2	2.2.2	4.0.1	5.4.1	3.0.1	CN View	No	Y
MSM0.121_s5	Y	31.9072	78.6142	2.0.54	1.11.2	2.2.2	4.0.1	5.4.1	3.0.1	CN View	No	Y
MSM0.122_s1	Y	38.252	98.7846	2.0.54	1.11.0	2.1.0	4.0.0	5.3.3	No	CN View	No	Y
MSM0.122_s2	Y	40.606	103.6	2.0.54	1.11.0	2.1.0	4.0.0	5.3.3	No	CN View	No	Y
MSM0.122_s4	Y	37.6688	88.9626	2.0.54	1.11.2	2.2.2	4.0.1	5.4.1	3.0.1	CN View	No	Y
MSM0.123_s1	Y	34.2362	84.8396	2.0.54	1.11.2	2.2.2	4.0.1	5.4.1	3.0.1	CN View	No	Y
MSM0.123_s2	Y	34.9693	85.8085	2.0.54	1.11.2	2.2.2	4.0.1	5.4.1	3.0.1	CN View	No	Y
MSM0.123_s3	Y	38.9185	95.3021	2.0.54	1.11.2	2.2.2	4.0.1	5.4.1	3.0.1	CN View	No	Y
MSM0.124_s1	Y	36.8872	100.82	2.0.54	1.11.5	2.2.4	4.0.1	6.0.5	No	CN View	No	Y
MSM0.124_s2	Y	35.0254	97.8915	2.0.54	1.11.5	2.2.4	4.0.1	6.0.5	No	CN View	No	Y
MSM0.124_s3	Y	37.4149	100.011	2.0.54	1.11.5	2.2.4	4.0.1	6.0.5	No	CN View	No	Y
MSM0.125_s1	Y	36.7668	99.9287	2.0.54	1.11.5	2.2.4	4.0.1	6.0.5	No	CN View	No	Y
MSM0.125_s2	Y	34.9765	94.4553	2.0.54	1.11.5	2.2.4	4.0.1	6.0.5	No	CN View	No	Y
MSM0.125_s3	Y	36.5144	98.4175	2.0.54	1.11.5	2.2.4	4.0.1	6.0.5	No	CN View	No	Y
MSM0.126_s1	Y	38.1547	93.6395	2.0.54	1.11.0	2.1.0	4.0.0	5.3.3	No	CN View	No	Y
MSM0.126_s2	Y	38.2376	90.4296	2.0.54	1.11.0	2.1.0	4.0.0	5.3.3	No	CN View	No	Y
MSM0.127_s1	Y	43.1377	110.041	2.0.54	1.11.0	2.1.0	4.0.0	5.3.3	No	CN View	No	Y
MSM0.127_s2	Y	42.1313	107.093	2.0.54	1.11.0	2.1.0	4.0.0	5.3.3	No	CN View	No	Y
MSM0.128_s2	Y	35.6634	98.1779	2.0.54	1.11.5	2.2.4	4.0.1	6.0.5	No	CN View	No	Y
MSM0.128_s3	Y	33.4012	91.4557	2.0.54	1.11.5	2.2.4	4.0.1	6.0.5	No	CN View	No	Y
MSM0.128_s4	Y	34.7332	94.027	2.0.54	1.11.5	2.2.4	4.0.1	6.0.5	No	CN View	No	Y
MSM0.129_s1	Y	36.7646	101.501	2.0.54	1.11.5	2.2.4	4.0.1	6.0.5	No	CN View	No	Y
MSM0.129_s2	Y	31.6308	80.813	2.0.54	1.11.5	2.2.4	4.0.1	6.0.5	No	CN View	No	Y
MSM0.129_s3	Y	33.3527	82.3061	2.0.54	1.11.5	2.2.4	4.0.1	6.0.5	No	CN View	No	Y
MSM0.12_s1	Y	31.4026	75.7562	0.0.191	1.7.2	1.5.4	1.5.2	3.0.4	No	CN View	No	Y
MSM0.12_s3	Y	30.4143	73.0711	0.0.189	1.7.2	1.5.4	1.5.2	3.0.4	No	CN View	No	Y
MSM0.12_s4	Y	37.7819	96.2887	2.0.54	Old	Old	Old	Old	3.0.1	CN View	No	Y
MSM0.130_s1	Y	37.7363	89.9982	2.0.54	1.11.2	2.2.2	4.0.1	5.4.1	3.0.1	CN View	No	Y
MSM0.130_s2	Y	37.9186	94.0173	2.0.54	1.11.2	2.2.2	4.0.1	5.4.1	3.0.1	CN View	No	Y
MSM0.130_s3	Y	35.4677	86.1747	2.0.54	1.11.2	2.2.2	4.0.1	5.4.1	3.0.1	CN View	No	Y
MSM0.131_s1	Y	42.4311	109.242	2.0.54	1.11.2	2.2.2	4.0.1	5.4.1	3.0.1	CN View	No	Y
MSM0.131_s2	Y	35.5449	97.1925	2.0.54	1.11.5	2.2.4	4.0.1	6.0.5	No	CN View	No	Y
MSM0.131_s3	Y	43.0081	112.191	2.0.54	1.11.2	2.2.2	4.0.1	5.4.1	3.0.1	CN View	No	Y
MSM0.132_s1	Y	42.6373	111.091	2.0.54	1.11.2	2.2.2	4.0.1	5.4.1	3.0.1	CN View	No	Y
MSM0.132_s2	Y	47.4786	122.05	2.0.54	1.11.2	2.2.2	4.0.1	5.4.1	3.0.1	CN View	No	Y
MSM0.132_s3	Y	45.5288	117.541	2.0.54	1.11.2	2.2.2	4.0.1	5.4.1	3.0.1	CN View	No	Y
MSM0.13_s1	Y	36.6923	92.6959	2.0.21	1.7.2	1.5.4	1.5.2	3.0.4	No	CN View	No	Y
MSM0.13_s2	Y	30.709	76.0078	0.0.189	1.7.2	1.5.4	1.5.2	3.0.4	No	CN View	No	Y
MSM0.13_s3	Y	30.3708	75.0153	2.0.54	1.10.1	2.0.8	3.0.3	5.1.6	No	CN View	No	Y
MSM0.14_s1	Y	36.4967	91.5208	0.0.189	1.7.2	1.5.4	1.5.2	3.0.4	No	CN View	No	Y
MSM0.14_s2	Y	36.0844	88.9478	0.0.189	1.7.2	1.5.4	1.5.2	3.0.4	No	CN View	No	Y
MSM0.14_s3	Y	31.7543	78.066	2.0.54	1.10.1	2.0.8	3.0.3	5.1.6	No	CN View	No	Y
MSM0.15_s1	Y	35.6941	96.4349	2.0.21	1.7.2	1.5.4	1.5.2	3.0.4	No	CN View	No	Y
MSM0.15_s2	Y	43.4312	110.683	2.0.54	Old	Old	Old	Old	3.0.1	CN View	No	Y
MSM0.15_s3	Y	33.2895	88.5032	2.0.21	1.7.2	1.5.4	1.5.2	3.0.4	No	CN View	No	Y
MSM0.16_s1	Y	36.7393	92.8352	0.0.189	1.8.0	1.5.4	17	3.0.4	No	CN View	No	Y
MSM0.16_s2	Y	36.5914	93.9622	0.0.189	18	1.5.4	17	3.0.4	No	CN View	No	Y
MSM0.16_s3	Y	39.0216	97.5334	2.0.54	1.10.1	2.0.8	3.0.3	5.1.6	No	CN View	No	Y
MSM0.17_s1	Y	37.3211	93.5198	0.0.191	18	1.5.4	17	3.0.4	No	CN View	No	Y
MSM0.17_s2	Y	38.2329	97.0259	0.0.189	1.8.0	1.5.4	17	3.0.4	No	CN View	No	Y
MSM0.18_s1	Y	37.923	95.6934	0.0.189	1.8.0	1.5.4	17	3.0.4	No	CN View	No	Y
MSM0.18_s2	Y	38.5399	94.9902	0.0.191	18	1.5.4	17	3.0.4	No	CN View	No	Y
MSM0.19_s1	Y	38.0933	102.007	0.0.191	18	1.5.4	17	3.0.4	No	CN View	No	Y
MSM0.19_s2	Y	37.4403	98.0878	0.0.191	18	1.5.4	17	3.0.4	No	CN View	No	Y
MSM0.1_s1	Y	40.6144	106.436	2.0.21	18	1.5.4	17	3.0.4	No	CN View	No	Y
MSM0.1_s2	Y	39.0329	103.468	2.0.21	1.8.0	1.5.4	17	3.0.4	No	CN View	No	Y
MSM0.20_s1	Y	31.4794	74.2368	0.0.189	18	1.5.4	17	3.0.4	No	CN View	No	Y
MSM0.20_s2	Y	30.6327	74.9514	0.0.189	1.8.0	1.5.4	17	3.0.4	No	CN View	No	Y
MSM0.21_s1	Y	33.7237	90.5163	2.0.21	18	1.5.4	17	3.0.4	No	CN View	No	Y
MSM0.21_s3	Y	32.6645	83.9741	2.0.21	18	1.5.4	17	3.0.4	No	CN View	No	Y
MSM0.21_s5	Y	36.1169	92.8742	2.0.54	1.11.2	2.2.2	4.0.1	5.4.1	3.0.1	CN View	No	Y
MSM0.22_s1	Y	29.2162	76.2995	2.0.21	18	1.5.4	17	3.0.4	No	CN View	No	Y
MSM0.22_s2	Y	34.6084	85.565	2.0.54	1.10.1	2.0.8	3.0.3	5.1.6	No	CN View	No	Y
MSM0.22_s3	Y	34.8458	88.8967	2.0.21	18	1.5.4	17	3.0.4	No	CN View	No	Y
MSM0.23_s1	Y	34.1683	91.1737	2.0.21	18	1.5.4	17	3.0.4	No	CN View	No	Y
MSM0.23_s2	Y	32.2956	83.8566	2.0.21	18	1.5.4	17	3.0.4	No	CN View	No	Y
MSM0.24_s1	Y	38.6163	91.2887	2.0.54	1.11.2	2.2.2	4.0.1	5.4.1	3.0.1	CN View	No	Y
MSM0.24_s3	Y	31.9448	80.4747	2.0.54	1.11.0	2.1.0	4.0.0	5.3.3	No	CN View	No	Y
MSM0.24_s4	Y	34.4163	86.0208	2.0.54	1.11.0	2.1.0	4.0.0	5.3.3	No	CN View	No	Y
MSM0.25_s1	Y	32.1317	85.9237	2.0.21	18	1.5.4	17	3.0.4	No	CN View	No	Y
MSM0.25_s2	Y	37.0817	97.358	2.0.21	18	1.5.4	17	3.0.4	No	CN View	No	Y
MSM0.26_s1	Y	33.8095	88.4119	2.0.21	18	1.5.4	17	3.0.4	No	CN View	No	Y
MSM0.26_s2	Y	29.3424	77.0473	2.0.21	18	1.5.4	17	3.0.4	No	CN View	No	Y
MSM0.26_s3	Y	33.1806	71.0367	2.0.54	1.10.1	2.0.8	3.0.3	5.1.6	No	CN View	No	Y
MSM0.27_s1	Y	36.5682	95.3536	2.0.21	18	1.5.4	17	3.0.4	No	CN View	No	Y
MSM0.27_s2	Y	36.8264	96.9987	2.0.21	18	1.5.4	17	3.0.4	No	CN View	No	Y
MSM0.27_s3	Y	35.7441	90.186	2.0.54	1.10.1	2.0.8	3.0.3	5.1.6	No	CN View	No	Y
MSM0.28_s2	Y	33.8448	86.3562	2.0.21	18	1.5.4	17	3.0.4	No	CN View	No	Y
MSM0.28_s4	Y	40.0087	99.7862	2.0.31	1.8.0	1.5.5	1.7.0	3.0.4	No	CN View	No	Y
MSM0.29_s1	Y	32.8356	83.6832	2.0.54	1.11.0	2.1.0	4.0.0	5.3.3	No	CN View	No	Y
MSM0.29_s2	Y	34.3611	86.5854	2.0.54	1.11.0	2.1.0	4.0.0	5.3.3	No	CN View	No	Y
MSM0.2_s1	Y	31.8773	84.4795	2.0.21	1.7.2	1.5.4	1.5.2	3.0.4	No	CN View	No	Y
MSM0.2_s2	Y	38.2783	101.669	2.0.21	1.7.2	1.5.4	1.5.2	3.0.4	No	CN View	No	Y
MSM0.2_s3	Y	38.9755	98.5056	2.0.54	1.10.1	2.0.8	3.0.3	5.1.6	No	CN View	No	Y
MSM0.30_s2	Y	31.1794	80.6391	2.0.54	1.10.1	2.0.8	3.0.3	5.1.6	No	CN View	No	Y
MSM0.30_s6	Y	33.1547	85.7785	2.0.54	1.10.1	2.0.8	3.0.3	5.1.6	No	CN View	No	Y
MSM0.31_s4	Y	40.2458	104.182	2.0.31	1.8.0	1.5.5	1.7.0	3.0.4	No	CN View	No	Y
MSM0.31_s5	Y	33.6729	80.8204	2.0.42	1.10.1	2.0.8	3.0.3	5.1.6	No	CN View	No	Y
MSM0.31_s6	Y	39.0772	100.484	2.0.31	1.8.0	1.5.5	1.7.0	3.0.4	No	CN View	No	Y
MSM0.32_s1	Y	35.2497	86.0702	2.0.54	1.11.0	2.1.0	4.0.0	5.3.3	No	CN View	No	Y
MSM0.32_s5	Y	30.814	76.5797	2.0.54	1.11.0	2.1.0	4.0.0	5.3.3	No	CN View	No	Y
MSM0.33_s1	Y	43.7967	109.504	2.0.31	1.8.0	1.5.5	1.7.0	3.0.4	No	CN View	No	Y
MSM0.33_s2	Y	38.223	96.4683	2.0.31	1.8.0	1.5.5	1.7.0	3.0.4	No	CN View	No	Y
MSM0.34_s1	Y	35.6249	89.0137	2.0.54	1.10.1	2.0.8	3.0.3	5.1.6	No	CN View	No	Y
MSM0.34_s2	Y	36.8112	94.2176	20.25	1.8.0	1.5.5	1.7.0	3.0.4	No	CN View	No	Y
MSM0.34_s3	Y	34.767	88.9293	20.25	1.8.0	1.5.5	1.7.0	3.0.4	No	CN View	No	Y
MSM0.35_s1	Y	35.8066	91.5162	2.0.31	1.8.0	1.5.5	1.7.0	3.0.4	No	CN View	No	Y
MSM0.35_s3	Y	41.5965	108.333	2.0.31	1.8.0	1.5.5	1.7.0	3.0.4	No	CN View	No	Y
MSM0.35_s4	Y	35.2722	86.1414	2.0.42	1.10.1	2.0.8	3.0.3	5.1.6	No	CN View	No	Y
MSM0.36_s1	Y	43.8953	110.626	2.0.31	1.8.0	1.5.5	1.7.0	3.0.4	No	CN View	No	Y
MSM0.36_s2	Y	38.0917	99.3512	2.0.31	1.8.0	1.5.5	1.7.0	3.0.4	No	CN View	No	Y
MSM0.36_s3	Y	39.7115	100.142	2.0.54	Old	Old	Old	Old	3.0.1	CN View	No	Y
MSM0.37_s1	Y	30.6944	83.6191	2.0.31	1.8.0	1.5.5	1.7.0	3.0.4	No	CN View	No	Y
MSM0.37_s2	Y	36.2609	94.8671	2.0.31	1.8.0	1.5.5	1.7.0	3.0.4	No	CN View	No	Y
MSM0.38_s1	Y	34.9524	88.2477	2.0.54	1.11.0	2.1.0	4.0.0	5.3.3	No	CN View	No	Y
MSM0.38_s3	Y	37.114	93.8966	2.0.54	1.11.0	2.1.0	4.0.0	5.3.3	No	CN View	No	Y
MSM0.39_s1	Y	34.4998	87.6189	2.0.54	1.11.0	2.1.0	4.0.0	5.3.3	No	CN View	No	Y
MSM0.39_s2	Y	36.6706	93.9434	2.0.54	1.11.0	2.1.0	4.0.0	5.3.3	No	CN View	No	Y
MSM0.3_s1	Y	37.5663	99.2404	2.0.21	18	1.5.4	17	3.0.4	No	CN View	No	Y
MSM0.3_s2	Y	40.0208	107.385	2.0.21	18	1.5.4	17	3.0.4	No	CN View	No	Y
MSM0.3_s3	Y	38.0692	99.7004	2.0.54	1.10.1	2.0.8	3.0.3	5.1.6	No	CN View	No	Y
MSM0.40_s1	Y	33.2849	83.8374	2.0.31	1.8.0	1.5.5	1.7.0	3.0.4	No	CN View	No	Y
MSM0.40_s2	Y	32.2275	81.6477	2.0.31	1.8.0	1.5.5	1.7.0	3.0.4	No	CN View	No	Y
MSM0.40_s5	Y	35.5037	91.4702	2.0.42	1.10.1	2.0.8	3.0.3	5.1.6	No	CN View	No	Y
MSM0.41_s1	Y	35.7895	93.1954	2.0.54	1.11.2	2.2.2	4.0.1	5.4.1	3.0.1	CN View	No	Y
MSM0.41_s2	Y	38.8544	100.773	2.0.31	1.8.0	1.5.5	1.7.0	3.0.4	No	CN View	No	Y
MSM0.41_s3	Y	39.2619	100.562	2.0.54	1.10.1	2.0.8	3.0.3	5.1.6	No	CN View	No	Y
MSM0.41_s4	Y	39.8818	104.901	2.0.31	1.8.0	1.5.5	1.7.0	3.0.4	No	CN View	No	Y
MSM0.42_s1	Y	30.6703	78.3345	2.0.31	1.8.0	1.5.5	1.7.0	3.0.4	No	CN View	No	Y
MSM0.42_s2	Y	37.8586	94.3059	2.0.31	1.8.0	1.5.5	1.7.0	3.0.4	No	CN View	No	Y
MSM0.42_s3	Y	34.2337	83.3137	2.0.54	1.10.1	2.0.8	3.0.3	5.1.6	No	CN View	No	Y
MSM0.43_s1	Y	26.4284	67.7574	2.0.31	1.8.0	1.5.5	1.7.0	3.0.4	No	CN View	No	Y
MSM0.43_s2	Y	35.8089	88.8707	2.0.31	1.8.0	1.5.5	1.7.0	3.0.4	No	CN View	No	Y
MSM0.44_s1	Y	25.9573	67.4036	2.0.31	1.8.0	1.5.5	1.7.0	3.0.4	No	CN View	No	Y
MSM0.44_s2	Y	29.3087	74.0009	2.0.31	1.8.0	1.5.5	1.7.0	3.0.4	No	CN View	No	Y
MSM0.44_s3	Y	39.0255	100.861	2.0.54	1.10.1	2.0.8	3.0.3	5.1.6	No	CN View	No	Y
MSM0.44_s4	Y	35.7644	91.9867	2.0.54	1.11.2	2.2.2	4.0.1	5.4.1	3.0.1	CN View	No	Y
MSM0.45_s1	Y	30.5703	76.3469	2.0.54	1.11.0	2.1.0	4.0.0	5.3.3	No	CN View	No	Y
MSM0.45_s2	Y	30.9734	77.4883	2.0.54	1.11.0	2.1.0	4.0.0	5.3.3	No	CN View	No	Y
MSM0.46_s1	Y	37.1134	97.3693	2.0.42	1.9.4	2.0.6	3.0.3	5.1.4	No	CN View	No	Y
MSM0.46_s5	Y	36.5143	93.6354	2.0.42	1.9.4	2.0.6	3.0.3	5.1.4	No	CN View	No	Y
MSM0.47_s1	Y	33.0095	81.1592	2.0.54	1.11.0	2.1.0	4.0.0	5.3.3	No	CN View	No	Y
MSM0.47_s3	Y	33.1126	82.8256	2.0.54	1.11.0	2.1.0	4.0.0	5.3.3	No	CN View	No	Y
MSM0.48_s1	Y	32.0305	79.7754	2.0.54	1.11.0	2.1.0	4.0.0	5.3.3	No	CN View	No	Y
MSM0.48_s2	Y	33.3291	82.0172	2.0.54	1.11.0	2.1.0	4.0.0	5.3.3	No	CN View	No	Y
MSM0.49_s1	Y	35.5128	89.2219	2.0.54	1.11.0	2.1.0	4.0.0	5.3.3	No	CN View	No	Y
MSM0.49_s2	Y	33.7095	83.7883	2.0.54	1.11.0	2.1.0	4.0.0	5.3.3	No	CN View	No	Y
MSM0.4_s1	Y	64.0973	158.858	2.0.31	1.9.4	1.5.5	1.7.0	3.0.4	No	CN View	No	Y
MSM0.4_s2	Y	37.2364	93.1163	2.0.31	1.9.4	2.0.6	2.1.1	5.1.4	No	CN View	No	Y
MSM0.50_s1	Y	36.2637	95.6188	2.0.42	1.9.4	2.0.6	3.0.3	5.1.4	No	CN View	No	Y
MSM0.50_s2	Y	33.0517	87.7974	2.0.42	1.9.4	2.0.6	3.0.3	5.1.4	No	CN View	No	Y
MSM0.50_s3	Y	36.8062	94.7628	2.0.54	Old	Old	Old	Old	3.0.1	CN View	No	Y
MSM0.51_s1	Y	32.7334	88.0832	2.0.42	1.9.4	2.0.6	3.0.3	5.1.4	No	CN View	No	Y
MSM0.51_s2	Y	35.6548	95.5363	2.0.42	1.9.4	2.0.6	3.0.3	5.1.4	No	CN View	No	Y
MSM0.52_s1	Y	35.0306	92.3747	2.0.42	1.9.4	2.0.6	3.0.3	5.1.4	No	CN View	No	Y
MSM0.52_s2	Y	34.4812	91.284	2.0.42	1.9.4	2.0.6	3.0.3	5.1.4	No	CN View	No	Y
MSM0.53_s2	Y	32.5112	81.3593	2.0.42	1.9.4	2.0.6	3.0.3	5.1.4	No	CN View	No	Y
MSM0.53_s5	Y	32.1841	86.0249	2.0.42	1.9.4	2.0.6	3.0.3	5.1.4	No	CN View	No	Y
MSM0.53_s6	Y	34.7554	89.3454	2.0.54	Old	Old	Old	Old	3.0.1	CN View	No	Y
MSM0.54_s1	Y	32.5522	81.6012	2.0.54	1.11.0	2.1.0	4.0.0	5.3.3	No	CN View	No	Y
MSM0.54_s2	Y	32.0191	79.9446	2.0.54	1.11.0	2.1.0	4.0.0	5.3.3	No	CN View	No	Y
MSM0.54_s3	Y	36.015	85.33	2.0.54	1.11.2	2.2.2	4.0.1	5.4.1	3.0.1	CN View	No	Y
MSM0.55_s1	Y	35.2834	87.9467	2.0.42	1.9.4	2.0.6	3.0.3	5.1.4	No	CN View	No	Y
MSM0.55_s2	Y	33.3714	83.8539	2.0.42	1.9.4	2.0.6	3.0.3	5.1.4	No	CN View	No	Y
MSM0.55_s3	Y	35.5953	88.948	2.0.54	Old	Old	Old	Old	3.0.1	CN View	No	Y
MSM0.56_s4	Y	30.9025	78.0043	2.0.42	1.9.4	2.0.6	3.0.3	5.1.4	No	CN View	No	Y
MSM0.56_s5	Y	34.3158	86.5499	2.0.42	1.9.4	2.0.6	3.0.3	5.1.4	No	CN View	No	Y
MSM0.56_s6	Y	36.7532	94.8617	2.0.54	Old	Old	Old	Old	3.0.1	CN View	No	Y
MSM0.57_s1	Y	34.6849	86.7504	2.0.42	1.9.4	2.0.6	3.0.3	5.1.4	No	CN View	No	Y
MSM0.57_s2	Y	30.047	77.389	2.0.42	1.9.4	2.0.6	3.0.3	5.1.4	No	CN View	No	Y
MSM0.58_s4	Y	33.6991	82.3312	2.0.42	1.9.4	2.0.6	3.0.3	5.1.4	No	CN View	No	Y
MSM0.58_s5	Y	30.1924	76.9024	2.0.42	1.9.4	2.0.6	3.0.3	5.1.4	No	CN View	No	Y
MSM0.58_s6	Y	37.473	95.561	2.0.54	Old	Old	Old	Old	3.0.1	CN View	No	Y
MSM0.59_s2	Y	29.9696	75.9701	2.0.42	1.9.4	2.0.6	3.0.3	5.1.4	No	CN View	No	Y
MSM0.59_s3	Y	29.5247	74.0848	2.0.42	1.9.4	2.0.6	3.0.3	5.1.4	No	CN View	No	Y
MSM0.5_s1	Y	38.1821	101.749	0.0.191	1.8.0	1.5.4	17	3.0.4	No	CN View	No	Y
MSM0.5_s2	Y	35.838	93.0179	0.0.191	18	1.5.4	17	3.0.4	No	CN View	No	Y
MSM0.5_s3	Y	35.4682	87.741	2.0.54	1.10.1	2.0.8	3.0.3	5.1.6	No	CN View	No	Y
MSM0.60_s1	Y	33.8777	85.3994	2.0.42	1.9.4	2.0.6	3.0.3	5.1.4	No	CN View	No	Y
MSM0.60_s5	Y	30.61	77.7516	2.0.42	1.9.4	2.0.6	3.0.3	5.1.4	No	CN View	No	Y
MSM0.61_s1	Y	34.3548	86.9071	2.0.54	1.10.1	2.0.8	3.0.3	5.1.6	No	CN View	No	Y
MSM0.61_s2	Y	35.408	89.5298	2.0.42	1.10.1	2.0.8	3.0.3	5.1.6	No	CN View	No	Y
MSM0.62_s1	Y	36.3829	91.6389	2.0.54	1.10.1	2.0.8	3.0.3	5.1.6	No	CN View	No	Y
MSM0.62_s2	Y	35.9369	90.9172	2.0.42	1.10.1	2.0.8	3.0.3	5.1.6	No	CN View	No	Y
MSM0.63_s1	Y	33.5558	83.8009	2.0.42	1.10.1	2.0.8	3.0.3	5.1.6	No	CN View	No	Y
MSM0.63_s2	Y	36.8711	93.1664	2.0.42	1.10.1	2.0.8	3.0.3	5.1.6	No	CN View	No	Y
MSM0.63_s3	Y	36.1375	91.6786	2.0.54	Old	Old	Old	Old	3.0.1	CN View	No	Y
MSM0.64_s1	Y	33.3498	78.4606	2.0.54	1.10.1	2.0.8	3.0.3	5.1.6	No	CN View	No	Y
MSM0.64_s2	Y	35.0353	84.5861	2.0.54	1.10.1	2.0.8	3.0.3	5.1.6	No	CN View	No	Y
MSM0.64_s3	Y	31.6504	81.7474	2.0.54	Old	Old	Old	Old	3.0.1	CN View	No	Y
MSM0.65_s1	Y	37.3938	90.2447	2.0.54	1.10.1	2.0.8	3.0.3	5.1.6	No	CN View	No	Y
MSM0.65_s3	Y	36.2245	86.3655	2.0.54	1.10.1	2.0.8	3.0.3	5.1.6	No	CN View	No	Y
MSM0.65_s4	Y	38.6838	97.6795	2.0.54	Old	Old	Old	Old	3.0.1	CN View	No	Y
MSM0.66_s1	Y	34.0744	86.7017	2.0.54	1.10.1	2.0.8	3.0.3	5.1.6	No	CN View	No	Y
MSM0.66_s2	Y	36.394	90.127	2.0.54	1.10.1	2.0.8	3.0.3	5.1.6	No	CN View	No	Y
MSM0.66_s3	Y	37.4913	95.4259	2.0.54	Old	Old	Old	Old	3.0.1	CN View	No	Y
MSM0.67_s1	Y	34.2703	82.7741	2.0.54	1.10.1	2.0.8	3.0.3	5.1.6	No	CN View	No	Y
MSM0.67_s2	Y	35.0649	83.8447	2.0.54	1.10.1	2.0.8	3.0.3	5.1.6	No	CN View	No	Y
MSM0.67_s3	Y	38.9474	97.3219	2.0.54	1.11.2	2.2.2	4.0.1	5.4.1	3.0.1	CN View	No	Y
MSM0.68_s1	Y	32.1911	78.003	2.0.54	1.10.1	2.0.8	3.0.3	5.1.6	No	CN View	No	Y
MSM0.68_s2	Y	35.5277	86.2869	2.0.54	1.10.1	2.0.8	3.0.3	5.1.6	No	CN View	No	Y
MSM0.68_s3	Y	34.8598	88.2527	2.0.54	Old	Old	Old	Old	3.0.1	CN View	No	Y
MSM0.69_s1	Y	36.0032	87.3244	2.0.54	1.10.1	2.0.8	3.0.3	5.1.6	No	CN View	No	Y
MSM0.69_s3	Y	35.8683	89.7037	2.0.42	1.10.1	2.0.8	3.0.3	5.1.6	No	CN View	No	Y
MSM0.6_s1	Y	33.4187	81.9905	0.0.189	1.7.2	1.5.4	1.5.2	3.0.4	No	CN View	No	Y
MSM0.6_s2	Y	34.3159	84.213	0.0.189	1.7.2	1.5.4	1.5.2	3.0.4	No	CN View	No	Y
MSM0.70_s1	Y	35.2156	83.3967	2.0.54	1.10.1	2.0.8	3.0.3	5.1.6	No	CN View	No	Y
MSM0.70_s2	Y	34.1768	82.1026	2.0.54	1.10.1	2.0.8	3.0.3	5.1.6	No	CN View	No	Y
MSM0.71_s1	Y	35.7404	87.939	2.0.54	1.11.0	2.1.0	4.0.0	5.3.3	No	CN View	No	Y
MSM0.71_s2	Y	36.1312	89.2042	2.0.54	1.11.0	2.1.0	4.0.0	5.3.3	No	CN View	No	Y
MSM0.72_s1	Y	36.1673	85.3813	2.0.54	1.11.0	2.1.0	4.0.0	5.3.3	No	CN View	No	Y
MSM0.72_s2	Y	37.3615	91.7327	2.0.54	1.11.0	2.1.0	4.0.0	5.3.3	No	CN View	No	Y
MSM0.72_s3	Y	37.5614	87.9249	2.0.54	1.11.2	2.2.2	4.0.1	5.4.1	3.0.1	CN View	No	Y
MSM0.73_s1	Y	32.9932	80.8458	2.0.54	1.11.0	2.1.0	4.0.0	5.3.3	No	CN View	No	Y
MSM0.73_s2	Y	33.7883	83.5196	2.0.54	1.11.0	2.1.0	4.0.0	5.3.3	No	CN View	No	Y
MSM0.74_s1	Y	34.9743	85.758	2.0.54	1.10.1	2.0.8	3.0.3	5.1.6	No	CN View	No	Y
MSM0.74_s2	Y	36.0962	87.1763	2.0.54	1.10.1	2.0.8	3.0.3	5.1.6	No	CN View	No	Y
MSM0.74_s3	Y	37.7395	96.7128	2.0.54	Old	Old	Old	Old	3.0.1	CN View	No	Y
MSM0.75_s1	Y	37.1159	97.504	2.0.54	1.11.0	2.1.0	4.0.0	5.3.3	No	CN View	No	Y
MSM0.75_s2	Y	36.4185	93.5438	2.0.54	1.11.0	2.1.0	4.0.0	5.3.3	No	CN View	No	Y
MSM0.7_s4	Y	35.5021	84.1137	2.0.21	1.7.2	1.5.4	1.5.2	3.0.4	No	CN View	No	Y
MSM0.7_s5	Y	32.6571	76.1246	0.0.189	1.7.2	1.5.4	1.5.2	3.0.4	No	CN View	No	Y
MSM0.7_s6	Y	33.8244	81.8991	2.0.54	1.10.1	2.0.8	3.0.3	5.1.6	No	CN View	No	Y
MSM0.80_s1	Y	38.4902	100.116	2.0.54	1.11.0	2.1.0	4.0.0	5.3.3	No	CN View	No	Y
MSM0.80_s2	Y	37.9342	97.6872	2.0.54	1.11.0	2.1.0	4.0.0	5.3.3	No	CN View	No	Y
MSM0.81_s1	Y	38.8753	102.751	2.0.54	1.11.0	2.1.0	4.0.0	5.3.3	No	CN View	No	Y
MSM0.81_s2	Y	36.3267	94.4976	2.0.54	1.11.0	2.1.0	4.0.0	5.3.3	No	CN View	No	Y
MSM0.82_s1	Y	36.3948	91.9309	2.0.54	1.11.0	2.1.0	4.0.0	5.3.3	No	CN View	No	Y
MSM0.82_s2	Y	38.2674	96.3832	2.0.54	1.11.0	2.1.0	4.0.0	5.3.3	No	CN View	No	Y
MSM0.83_s1	Y	32.4465	86.0246	2.0.54	Old	Old	Old	Old	3.0.1	CN View	No	Y
MSM0.83_s2	Y	36.4793	95.5443	2.0.54	Old	Old	Old	Old	3.0.1	CN View	No	Y
MSM0.83_s3	Y	62.0379	147.489	2.0.54	1.11.2	2.2.2	4.0.1	5.4.1	3.0.1	CN View	No	Y
MSM0.84_s1	Y	35.4013	92.4341	2.0.54	1.11.0	2.1.0	4.0.0	5.3.3	No	CN View	No	Y
MSM0.84_s2	Y	36.6498	94.4336	2.0.54	1.11.0	2.1.0	4.0.0	5.3.3	No	CN View	No	Y
MSM0.85_s1	Y	38.3715	98.782	2.0.54	1.11.0	2.1.0	4.0.0	5.3.3	No	CN View	No	Y
MSM0.85_s2	Y	40.4402	108.399	2.0.54	1.11.0	2.1.0	4.0.0	5.3.3	No	CN View	No	Y
MSM0.86_s1	Y	34.3224	87.2109	2.0.54	1.11.0	2.1.0	4.0.0	5.3.3	No	CN View	No	Y
MSM0.86_s2	Y	38.4605	98.21	2.0.54	1.11.0	2.1.0	4.0.0	5.3.3	No	CN View	No	Y
MSM0.87_s2	Y	36.8032	97.3791	2.0.54	Old	Old	Old	Old	3.0.1	CN View	No	Y
MSM0.87_s3	Y	29.4859	77.3062	2.0.54	Old	Old	Old	Old	3.0.1	CN View	No	Y
MSM0.87_s4	Y	38.9719	89.8791	2.0.54	1.11.2	2.2.2	4.0.1	5.4.1	3.0.1	CN View	No	Y
MSM0.88_s1	Y	38.9224	99.6904	2.0.54	1.11.0	2.1.0	4.0.0	5.3.3	No	CN View	No	Y
MSM0.88_s2	Y	37.8541	96.771	2.0.54	1.11.0	2.1.0	4.0.0	5.3.3	No	CN View	No	Y
MSM0.89_s1	Y	37.9325	97.1327	2.0.54	1.11.0	2.1.0	4.0.0	5.3.3	No	CN View	No	Y
MSM0.89_s2	Y	40.5438	105.595	2.0.54	1.11.0	2.1.0	4.0.0	5.3.3	No	CN View	No	Y
MSM0.8_s1	Y	33.1289	82.3626	0.0.191	1.7.2	1.5.4	1.5.2	3.0.4	No	CN View	No	Y
MSM0.8_s2	Y	30.5838	74.2564	0.0.189	1.7.2	1.5.4	1.5.2	3.0.4	No	CN View	No	Y
MSM0.90_s3	Y	34.9948	90.7614	2.0.54	Old	Old	Old	Old	3.0.1	CN View	No	Y
MSM0.90_s4	Y	32.8289	82.6164	2.0.54	1.11.2	2.2.2	4.0.1	5.4.1	3.0.1	CN View	No	Y
MSM0.90_s5	Y	35.8928	86.7091	2.0.54	1.11.2	2.2.2	4.0.1	5.4.1	3.0.1	CN View	No	Y
MSM0.91_s1	Y	36.3497	92.3599	2.0.54	1.11.0	2.1.0	4.0.0	5.3.3	No	CN View	No	Y
MSM0.91_s2	Y	39.1422	101.294	2.0.54	1.11.0	2.1.0	4.0.0	5.3.3	No	CN View	No	Y
MSM0.92_s1	Y	35.8294	91.1691	2.0.54	1.11.0	2.1.0	4.0.0	5.3.3	No	CN View	No	Y
MSM0.92_s2	Y	36.3551	93.8729	2.0.54	1.11.0	2.1.0	4.0.0	5.3.3	No	CN View	No	Y
MSM0.92_s3	Y	31.4543	72.5554	2.0.54	1.11.2	2.2.2	4.0.1	5.4.1	3.0.1	CN View	No	Y
MSM0.93_s1	Y	43.5353	110.444	2.0.54	Old	Old	Old	Old	3.0.1	CN View	No	Y
MSM0.93_s2	Y	35.753	91.2639	2.0.54	Old	Old	Old	Old	3.0.1	CN View	No	Y
MSM0.94_s1	Y	36.5886	93.8635	2.0.54	1.11.0	2.1.0	4.0.0	5.3.3	No	CN View	No	Y
MSM0.94_s2	Y	38.0075	97.1109	2.0.54	1.11.0	2.1.0	4.0.0	5.3.3	No	CN View	No	Y
MSM0.95_s1	Y	36.3653	92.1495	2.0.54	1.11.0	2.1.0	4.0.0	5.3.3	No	CN View	No	Y
MSM0.95_s2	Y	40.1042	100.248	2.0.54	1.11.0	2.1.0	4.0.0	5.3.3	No	CN View	No	Y
MSM0.95_s3	Y	34.2493	80.7196	2.0.54	1.11.2	2.2.2	4.0.1	5.4.1	3.0.1	CN View	No	Y
MSM0.96_s1	Y	36.2038	92.2057	2.0.54	1.11.0	2.1.0	4.0.0	5.3.3	No	CN View	No	Y
MSM0.96_s2	Y	37.8917	96.0847	2.0.54	1.11.0	2.1.0	4.0.0	5.3.3	No	CN View	No	Y
MSM0.96_s3	Y	34.6874	82.0177	2.0.54	1.11.2	2.2.2	4.0.1	5.4.1	3.0.1	CN View	No	Y
MSM0.97_s1	Y	40.3091	102.424	2.0.54	1.11.0	2.1.0	4.0.0	5.3.3	No	CN View	No	Y
MSM0.97_s2	Y	39.4111	99.2578	2.0.54	1.11.0	2.1.0	4.0.0	5.3.3	No	CN View	No	Y
MSM0.97_s3	Y	36.1698	86.3928	2.0.54	1.11.2	2.2.2	4.0.1	5.4.1	3.0.1	CN View	No	Y
MSM0.98_s1	Y	33.6078	86.9461	2.0.54	Old	Old	Old	Old	3.0.1	CN View	No	Y
MSM0.98_s2	Y	31.3024	80.6919	2.0.54	Old	Old	Old	Old	3.0.1	CN View	No	Y
MSM0.99_s1	Y	39.3687	100.804	2.0.54	1.11.0	2.1.0	4.0.0	5.3.3	No	CN View	No	Y
MSM0.99_s3	Y	38.5162	96.5904	2.0.54	1.11.0	2.1.0	4.0.0	5.3.3	No	CN View	No	Y
MSM0.9_s2	Y	30.5469	78.5739	0.0.189	1.7.2	1.5.4	1.5.2	3.0.4	No	CN View	No	Y
MSM0.9_s3	Y	35.0442	88.4818	0.0.189	1.7.2	1.5.4	1.5.2	3.0.4	No	CN View	No	Y
MSM0.9_s6	Y	36.0257	93.0338	2.0.54	Old	Old	Old	Old	3.0.1	CN View	No	Y

## Sheet: Basic Summary
			Basic Target Coverage
			Sample	0	1+	11+	21+	31+	41+	51+	101+	201+	501+
			MSM0	0.0002	0.9998	0.9975	0.975	0.8962	0.5922	0.1974	0.0018	0.0004	0
			MSM0.100_s1	0.0002	0.9998	0.9975	0.9746	0.8969	0.5698	0.1744	0.0016	0.0003	0
			MSM0.100_s2	0.0002	0.9998	0.9979	0.9786	0.9238	0.6647	0.2366	0.0019	0.0004	0.0001
			MSM0.101_s1	0.0002	0.9998	0.9983	0.9852	0.9472	0.7964	0.4135	0.0023	0.0005	0.0001
			MSM0.101_s2	0.0003	0.9997	0.9965	0.9658	0.8291	0.3984	0.0809	0.0013	0.0003	0
			MSM0.102_s3	0.0003	0.9997	0.9979	0.982	0.9364	0.7384	0.3292	0.002	0.0004	0.0001
			MSM0.102_s4	0.0003	0.9997	0.9979	0.9816	0.9361	0.739	0.3279	0.002	0.0004	0.0001
			MSM0.102_s5	0.0003	0.9997	0.9935	0.9355	0.7202	0.343	0.0847	0.0011	0.0002	0
			MSM0.103_s1	0.0002	0.9998	0.9976	0.976	0.9012	0.5831	0.1833	0.0016	0.0004	0
			MSM0.103_s5	0.0003	0.9997	0.9984	0.9888	0.9583	0.875	0.5783	0.0032	0.0006	0.0001
			MSM0.103_s6	0.0003	0.9997	0.9979	0.9797	0.9293	0.6935	0.2706	0.0021	0.0004	0.0001
			MSM0.104_s1	0.0002	0.9998	0.9977	0.9784	0.9175	0.6395	0.2182	0.0017	0.0004	0
			MSM0.104_s2	0.0002	0.9998	0.9976	0.976	0.9041	0.5864	0.1773	0.0017	0.0004	0
			MSM0.104_s3	0.0003	0.9997	0.9981	0.9833	0.9417	0.7683	0.376	0.0024	0.0005	0.0001
			MSM0.105_s1	0.0002	0.9998	0.9976	0.9756	0.9016	0.5785	0.1751	0.0016	0.0003	0
			MSM0.105_s3	0.0002	0.9998	0.9986	0.992	0.9653	0.9133	0.6916	0.0038	0.0006	0.0001
			MSM0.106_s1	0.0002	0.9998	0.9977	0.977	0.9077	0.6073	0.2018	0.0017	0.0004	0
			MSM0.106_s2	0.0002	0.9998	0.9978	0.9772	0.9107	0.6214	0.2131	0.0018	0.0004	0.0001
			MSM0.106_s3	0.0002	0.9998	0.9979	0.9808	0.9295	0.6985	0.282	0.002	0.0004	0.0001
			MSM0.107_s1	0.0002	0.9998	0.9978	0.9784	0.9177	0.6421	0.2244	0.0018	0.0004	0.0001
			MSM0.107_s2	0.0002	0.9998	0.9978	0.9788	0.921	0.6624	0.2528	0.0019	0.0004	0.0001
			MSM0.108_s2	0.0003	0.9997	0.9974	0.9748	0.8998	0.5713	0.1685	0.0016	0.0003	0
			MSM0.108_s3	0.0002	0.9998	0.9982	0.9843	0.9441	0.7748	0.3731	0.0022	0.0004	0.0001
			MSM0.109_s1	0.0002	0.9998	0.9975	0.976	0.8992	0.5883	0.1981	0.0017	0.0004	0
			MSM0.109_s2	0.0002	0.9998	0.9983	0.9846	0.9464	0.7887	0.3827	0.0024	0.0005	0.0001
			MSM0.10_s1	0.0002	0.9998	0.9965	0.9631	0.8125	0.3676	0.0667	0.0014	0.0003	0
			MSM0.10_s2	0.0002	0.9998	0.9989	0.9952	0.9762	0.947	0.8582	0.0077	0.0009	0.0001
			MSM0.10_s3	0.0002	0.9998	0.9974	0.9734	0.8955	0.5451	0.1403	0.0016	0.0003	0
			MSM0.110_s1	0.0003	0.9997	0.9971	0.9716	0.8723	0.5053	0.1384	0.0015	0.0003	0
			MSM0.110_s2	0.0002	0.9998	0.998	0.9819	0.9357	0.7289	0.3153	0.002	0.0004	0.0001
			MSM0.110_s3	0.0002	0.9998	0.998	0.9809	0.9345	0.725	0.3081	0.0022	0.0005	0.0001
			MSM0.111_s1	0.0002	0.9998	0.9983	0.9848	0.9462	0.787	0.3861	0.0023	0.0005	0.0001
			MSM0.111_s2	0.0002	0.9998	0.9978	0.979	0.9226	0.6607	0.237	0.0018	0.0004	0.0001
			MSM0.111_s3	0.0003	0.9997	0.9971	0.9707	0.8772	0.4836	0.1069	0.0016	0.0003	0
			MSM0.112_s1	0.0003	0.9997	0.9967	0.968	0.8507	0.4303	0.0883	0.0014	0.0003	0
			MSM0.112_s2	0.0002	0.9998	0.998	0.9807	0.9299	0.6999	0.2783	0.0019	0.0004	0.0001
			MSM0.112_s3	0.0002	0.9998	0.9957	0.959	0.7766	0.3086	0.0501	0.0012	0.0002	0
			MSM0.113_s1	0.0003	0.9997	0.9979	0.9809	0.9316	0.7169	0.3095	0.0019	0.0004	0.0001
			MSM0.113_s2	0.0003	0.9997	0.9979	0.9808	0.9317	0.7155	0.3005	0.002	0.0004	0
			MSM0.114_s1	0.0002	0.9998	0.9984	0.9883	0.9566	0.8605	0.5288	0.003	0.0005	0.0001
			MSM0.114_s2	0.0002	0.9998	0.9978	0.9781	0.9188	0.6422	0.22	0.0018	0.0004	0.0001
			MSM0.114_s5	0.0003	0.9997	0.9953	0.9551	0.7407	0.2611	0.0381	0.0011	0.0002	0
			MSM0.115_s1	0.0003	0.9997	0.9975	0.9777	0.9153	0.6547	0.2566	0.0018	0.0004	0.0001
			MSM0.115_s2	0.0003	0.9997	0.9979	0.9806	0.9325	0.7184	0.3061	0.002	0.0004	0.0001
			MSM0.116_s1	0.0002	0.9998	0.9978	0.9784	0.919	0.6501	0.2315	0.0018	0.0004	0.0001
			MSM0.116_s2	0.0002	0.9998	0.9975	0.9755	0.9062	0.592	0.1765	0.0016	0.0004	0
			MSM0.116_s3	0.0002	0.9998	0.9983	0.9854	0.9494	0.8132	0.427	0.0024	0.0005	0.0001
			MSM0.117_s1	0.0003	0.9997	0.9981	0.9837	0.9442	0.7794	0.3731	0.0023	0.0004	0.0001
			MSM0.117_s5	0.0003	0.9997	0.998	0.982	0.9364	0.7342	0.3149	0.002	0.0004	0.0001
			MSM0.118_s1	0.0002	0.9998	0.9981	0.9824	0.9379	0.7394	0.322	0.0021	0.0004	0.0001
			MSM0.118_s2	0.0002	0.9998	0.9983	0.9849	0.9469	0.795	0.4069	0.0029	0.0005	0.0001
			MSM0.119_s1	0.0003	0.9997	0.9966	0.9676	0.8413	0.4381	0.107	0.0013	0.0003	0
			MSM0.119_s2	0.0002	0.9998	0.9976	0.9765	0.9042	0.5954	0.1951	0.0016	0.0003	0
			MSM0.11_s1	0.0002	0.9998	0.9974	0.9728	0.8885	0.5292	0.1354	0.0016	0.0003	0
			MSM0.11_s2	0.0002	0.9998	0.9979	0.9806	0.9273	0.7224	0.3471	0.0024	0.0005	0.0001
			MSM0.11_s3	0.0002	0.9998	0.9978	0.9803	0.9245	0.7253	0.3674	0.0026	0.0005	0.0001
			MSM0.120_s1	0.0002	0.9998	0.9977	0.9762	0.9067	0.5993	0.1903	0.0018	0.0004	0
			MSM0.120_s2	0.0002	0.9998	0.9977	0.9778	0.9153	0.6417	0.2294	0.0018	0.0004	0.0001
			MSM0.120_s3	0.0002	0.9998	0.9982	0.9841	0.9426	0.7747	0.3839	0.0023	0.0004	0.0001
			MSM0.121_s3	0.0003	0.9997	0.9952	0.9533	0.7258	0.2403	0.0321	0.0011	0.0002	0
			MSM0.121_s4	0.0003	0.9997	0.9971	0.9728	0.8877	0.5297	0.1409	0.0015	0.0003	0
			MSM0.121_s5	0.0003	0.9997	0.9964	0.9652	0.8244	0.3789	0.0706	0.0013	0.0003	0
			MSM0.122_s1	0.0002	0.9998	0.9978	0.9791	0.9198	0.6544	0.2407	0.0018	0.0004	0
			MSM0.122_s2	0.0003	0.9997	0.9982	0.9842	0.9445	0.7807	0.376	0.0022	0.0005	0.0001
			MSM0.122_s4	0.0002	0.9998	0.9979	0.9786	0.9249	0.6528	0.2077	0.0019	0.0004	0.0001
			MSM0.123_s1	0.0002	0.9998	0.997	0.9706	0.8657	0.4777	0.117	0.0014	0.0003	0
			MSM0.123_s2	0.0003	0.9997	0.9973	0.973	0.8892	0.535	0.1435	0.0016	0.0003	0
			MSM0.123_s3	0.0002	0.9998	0.9981	0.982	0.9383	0.7365	0.3045	0.0021	0.0004	0.0001
			MSM0.124_s1	0.0002	0.9998	0.9978	0.977	0.9087	0.6076	0.1933	0.0017	0.0004	0.0001
			MSM0.124_s2	0.0002	0.9998	0.9971	0.9692	0.8475	0.4358	0.0948	0.0015	0.0003	0
			MSM0.124_s3	0.0002	0.9998	0.9979	0.9795	0.9235	0.6701	0.2467	0.0018	0.0004	0.0001
			MSM0.125_s1	0.0002	0.9998	0.9977	0.9777	0.912	0.6226	0.2095	0.0017	0.0004	0.0001
			MSM0.125_s2	0.0002	0.9998	0.9975	0.9734	0.8878	0.5361	0.147	0.0016	0.0003	0
			MSM0.125_s3	0.0002	0.9998	0.9978	0.9781	0.9169	0.6398	0.2175	0.0018	0.0004	0.0001
			MSM0.126_s1	0.0003	0.9997	0.9975	0.9776	0.9186	0.6526	0.2341	0.0018	0.0004	0.0001
			MSM0.126_s2	0.0003	0.9997	0.9979	0.9807	0.9343	0.7239	0.3011	0.0021	0.0004	0.0001
			MSM0.127_s1	0.0002	0.9998	0.9985	0.9881	0.9554	0.8553	0.5242	0.0026	0.0005	0.0001
			MSM0.127_s2	0.0002	0.9998	0.9985	0.9883	0.9557	0.8531	0.5125	0.0027	0.0005	0.0001
			MSM0.128_s2	0.0002	0.9998	0.9974	0.9732	0.8827	0.5264	0.1432	0.0015	0.0003	0
			MSM0.128_s3	0.0003	0.9997	0.9966	0.9662	0.8314	0.4065	0.0851	0.0013	0.0003	0
			MSM0.128_s4	0.0003	0.9997	0.9971	0.9712	0.87	0.4899	0.1227	0.0015	0.0003	0
			MSM0.129_s1	0.0002	0.9998	0.9977	0.9761	0.9056	0.5937	0.1801	0.0017	0.0004	0
			MSM0.129_s2	0.0002	0.9998	0.997	0.9717	0.8751	0.5207	0.1544	0.0017	0.0003	0
			MSM0.129_s3	0.0002	0.9998	0.9978	0.9798	0.9247	0.6879	0.2861	0.002	0.0004	0.0001
			MSM0.12_s1	0.0002	0.9998	0.9977	0.9772	0.9068	0.6139	0.2166	0.0019	0.0004	0.0001
			MSM0.12_s3	0.0002	0.9998	0.9973	0.9738	0.8875	0.5586	0.1779	0.0018	0.0004	0.0001
			MSM0.12_s4	0.0002	0.9998	0.9981	0.9821	0.9383	0.7439	0.3271	0.0021	0.0005	0.0001
			MSM0.130_s1	0.0002	0.9998	0.998	0.9814	0.9352	0.722	0.2982	0.0021	0.0004	0.0001
			MSM0.130_s2	0.0002	0.9998	0.9979	0.9808	0.9323	0.7126	0.2901	0.0021	0.0004	0.0001
			MSM0.130_s3	0.0002	0.9998	0.9975	0.9755	0.9048	0.5894	0.1783	0.0017	0.0004	0.0001
			MSM0.131_s1	0.0002	0.9998	0.9985	0.9876	0.9547	0.8546	0.5308	0.0029	0.0005	0.0001
			MSM0.131_s2	0.0002	0.9998	0.9976	0.9753	0.9038	0.6014	0.193	0.0017	0.0004	0
			MSM0.131_s3	0.0002	0.9998	0.9985	0.9889	0.9573	0.8714	0.5736	0.0032	0.0006	0.0001
			MSM0.132_s1	0.0002	0.9998	0.9985	0.988	0.9553	0.8602	0.5518	0.003	0.0006	0.0001
			MSM0.132_s2	0.0002	0.9998	0.9987	0.9932	0.9686	0.9259	0.7635	0.005	0.0007	0.0001
			MSM0.132_s3	0.0002	0.9998	0.9987	0.9916	0.9645	0.909	0.7014	0.0044	0.0007	0.0001
			MSM0.13_s1	0.0002	0.9998	0.9979	0.9835	0.9363	0.8207	0.5854	0.0057	0.0008	0.0001
			MSM0.13_s2	0.0002	0.9998	0.9979	0.9837	0.9394	0.8151	0.5446	0.004	0.0006	0.0001
			MSM0.13_s3	0.0002	0.9998	0.9959	0.962	0.7984	0.3385	0.0605	0.0014	0.0003	0
			MSM0.14_s1	0.0002	0.9998	0.9981	0.9823	0.9371	0.7393	0.3317	0.0023	0.0005	0.0001
			MSM0.14_s2	0.0002	0.9998	0.9982	0.9835	0.9412	0.7691	0.3847	0.0024	0.0005	0.0001
			MSM0.14_s3	0.0003	0.9997	0.9964	0.9646	0.8187	0.3742	0.0734	0.0014	0.0003	0
			MSM0.15_s1	0.0002	0.9998	0.9977	0.9763	0.9058	0.6182	0.2075	0.0018	0.0004	0.0001
			MSM0.15_s2	0.0002	0.9998	0.9986	0.991	0.9635	0.9055	0.6737	0.0038	0.0006	0.0001
			MSM0.15_s3	0.0002	0.9998	0.9973	0.9715	0.8741	0.499	0.1211	0.0016	0.0003	0
			MSM0.16_s1	0.0002	0.9998	0.9983	0.9841	0.9445	0.783	0.3994	0.0025	0.0005	0.0001
			MSM0.16_s2	0.0002	0.9998	0.998	0.9808	0.9311	0.7139	0.3024	0.0021	0.0004	0.0001
			MSM0.16_s3	0.0002	0.9998	0.9983	0.9858	0.9504	0.8197	0.4542	0.0026	0.0005	0.0001
			MSM0.17_s1	0.0002	0.9998	0.9982	0.9834	0.9421	0.769	0.3703	0.0024	0.0005	0.0001
			MSM0.17_s2	0.0002	0.9998	0.9984	0.9846	0.9461	0.7916	0.4035	0.0025	0.0005	0.0001
			MSM0.18_s1	0.0002	0.9998	0.9983	0.9844	0.946	0.7913	0.4045	0.0025	0.0005	0.0001
			MSM0.18_s2	0.0002	0.9998	0.9982	0.9841	0.9464	0.798	0.4143	0.0025	0.0005	0.0001
			MSM0.19_s1	0.0002	0.9998	0.9981	0.9806	0.9321	0.7062	0.2751	0.002	0.0004	0.0001
			MSM0.19_s2	0.0002	0.9998	0.998	0.9805	0.9322	0.7126	0.2949	0.0022	0.0004	0.0001
			MSM0.1_s1	0.0002	0.9998	0.9987	0.991	0.9621	0.8909	0.6512	0.0041	0.0006	0.0001
			MSM0.1_s2	0.0002	0.9998	0.9984	0.9853	0.945	0.8007	0.429	0.0026	0.0005	0.0001
			MSM0.20_s1	0.0002	0.9998	0.997	0.9777	0.9165	0.7931	0.6067	0.0119	0.0009	0.0001
			MSM0.20_s2	0.0002	0.9998	0.9975	0.9818	0.9313	0.8128	0.6048	0.0085	0.0009	0.0001
			MSM0.21_s1	0.0002	0.9998	0.9974	0.9729	0.8843	0.5326	0.1466	0.0019	0.0004	0.0001
			MSM0.21_s3	0.0001	0.9999	0.9979	0.979	0.919	0.6582	0.2533	0.0023	0.0004	0.0001
			MSM0.21_s5	0.0002	0.9998	0.9977	0.9776	0.9147	0.6349	0.2219	0.0017	0.0004	0
			MSM0.22_s1	0.0002	0.9998	0.9963	0.9648	0.8141	0.3962	0.0924	0.0015	0.0003	0
			MSM0.22_s2	0.0002	0.9998	0.9967	0.9667	0.837	0.4046	0.0797	0.0014	0.0003	0
			MSM0.22_s3	0.0002	0.9998	0.9974	0.9743	0.8896	0.5662	0.1783	0.0016	0.0003	0
			MSM0.23_s1	0.0002	0.9998	0.9974	0.974	0.883	0.5544	0.1782	0.0017	0.0004	0.0001
			MSM0.23_s2	0.0002	0.9998	0.9965	0.9646	0.8214	0.4138	0.0967	0.0014	0.0003	0
			MSM0.24_s1	0.0002	0.9998	0.998	0.9815	0.937	0.7338	0.3039	0.0021	0.0004	0.0001
			MSM0.24_s3	0.0002	0.9998	0.9972	0.9702	0.8635	0.4602	0.1041	0.0016	0.0003	0
			MSM0.24_s4	0.0002	0.9998	0.9977	0.9767	0.9108	0.6048	0.1886	0.0019	0.0004	0.0001
			MSM0.25_s1	0.0002	0.9998	0.9978	0.9776	0.9109	0.6334	0.2352	0.0022	0.0004	0.0001
			MSM0.25_s2	0.0002	0.9998	0.9981	0.9821	0.9361	0.7343	0.3215	0.0023	0.0004	0.0001
			MSM0.26_s1	0.0002	0.9998	0.9977	0.9782	0.9146	0.6499	0.2522	0.002	0.0004	0.0001
			MSM0.26_s2	0.0002	0.9998	0.9963	0.9648	0.8225	0.4213	0.1053	0.0014	0.0003	0
			MSM0.26_s3	0.0003	0.9997	0.9743	0.8272	0.6013	0.399	0.2532	0.025	0.0013	0.0002
			MSM0.27_s1	0.0002	0.9998	0.9981	0.9816	0.9348	0.7303	0.3226	0.0023	0.0005	0.0001
			MSM0.27_s2	0.0002	0.9998	0.9983	0.9847	0.9454	0.7889	0.4095	0.0027	0.0005	0.0001
			MSM0.27_s3	0.0002	0.9998	0.9976	0.975	0.9028	0.5759	0.1656	0.0017	0.0004	0.0001
			MSM0.28_s2	0.0002	0.9998	0.9975	0.975	0.8919	0.5765	0.1928	0.0018	0.0004	0.0001
			MSM0.28_s4	0.0002	0.9998	0.9979	0.9788	0.9221	0.6762	0.2775	0.0022	0.0004	0.0001
			MSM0.29_s1	0.0002	0.9998	0.9972	0.9722	0.8795	0.5088	0.1293	0.0016	0.0003	0
			MSM0.29_s2	0.0002	0.9998	0.9976	0.9753	0.9049	0.5935	0.1854	0.0017	0.0004	0.0001
			MSM0.2_s1	0.0002	0.9998	0.9968	0.9682	0.853	0.4553	0.1024	0.0015	0.0003	0
			MSM0.2_s2	0.0001	0.9999	0.9985	0.9878	0.9533	0.8469	0.5422	0.0033	0.0006	0.0001
			MSM0.2_s3	0.0002	0.9998	0.9983	0.984	0.9455	0.7827	0.376	0.0025	0.0005	0.0001
			MSM0.30_s2	0.0002	0.9998	0.9966	0.9656	0.8232	0.3766	0.07	0.0014	0.0003	0
			MSM0.30_s6	0.0002	0.9998	0.9974	0.9729	0.8854	0.5241	0.138	0.0017	0.0003	0
			MSM0.31_s4	0.0002	0.9998	0.9977	0.9781	0.9148	0.6407	0.2337	0.0019	0.0004	0.0001
			MSM0.31_s5	0.0002	0.9998	0.9969	0.9684	0.8535	0.4252	0.0842	0.0014	0.0003	0
			MSM0.31_s6	0.0017	0.9983	0.9956	0.9753	0.9044	0.5904	0.1843	0.0018	0.0004	0.0001
			MSM0.32_s1	0.0002	0.9998	0.998	0.9816	0.9345	0.7228	0.3139	0.0023	0.0004	0.0001
			MSM0.32_s5	0.0002	0.9998	0.997	0.9704	0.865	0.4833	0.1253	0.0016	0.0003	0
			MSM0.33_s1	0.0002	0.9998	0.9983	0.9847	0.946	0.7901	0.4103	0.0029	0.0005	0.0001
			MSM0.33_s2	0.0002	0.9998	0.9976	0.9765	0.9083	0.6181	0.2194	0.002	0.0004	0
			MSM0.34_s1	0.0002	0.9998	0.9975	0.974	0.8953	0.5452	0.1426	0.0016	0.0003	0
			MSM0.34_s2	0.0002	0.9998	0.9984	0.9871	0.9526	0.8387	0.5283	0.0033	0.0005	0.0001
			MSM0.34_s3	0.0002	0.9998	0.9981	0.9831	0.9398	0.7697	0.4033	0.0025	0.0005	0.0001
			MSM0.35_s1	0.0002	0.9998	0.9968	0.9691	0.8578	0.4701	0.1205	0.0016	0.0003	0
			MSM0.35_s3	0.0002	0.9998	0.998	0.9802	0.9267	0.6817	0.2643	0.002	0.0004	0.0001
			MSM0.35_s4	0.0002	0.9998	0.9975	0.9734	0.8923	0.5228	0.1265	0.0016	0.0003	0
			MSM0.36_s1	0.0002	0.9998	0.9983	0.9847	0.9451	0.7823	0.3916	0.0025	0.0005	0.0001
			MSM0.36_s2	0.0002	0.9998	0.9974	0.974	0.8877	0.5382	0.1525	0.0017	0.0004	0
			MSM0.36_s3	0.0002	0.9998	0.9983	0.9846	0.9456	0.7865	0.3846	0.0023	0.0005	0.0001
			MSM0.37_s1	0.0002	0.9998	0.9939	0.9395	0.6328	0.1696	0.0215	0.001	0.0002	0
			MSM0.37_s2	0.0002	0.9998	0.997	0.9699	0.8548	0.4546	0.1069	0.0015	0.0003	0
			MSM0.38_s1	0.0002	0.9998	0.9977	0.9773	0.9132	0.6206	0.2031	0.0019	0.0004	0.0001
			MSM0.38_s3	0.0002	0.9998	0.9981	0.9821	0.9363	0.73	0.3101	0.0022	0.0004	0.0001
			MSM0.39_s1	0.0002	0.9998	0.9976	0.9761	0.906	0.5921	0.1812	0.0018	0.0004	0.0001
			MSM0.39_s2	0.0002	0.9998	0.998	0.9809	0.928	0.687	0.2642	0.002	0.0004	0.0001
			MSM0.3_s1	0.0002	0.9998	0.9981	0.9816	0.9321	0.7303	0.3198	0.0022	0.0004	0.0001
			MSM0.3_s2	0.0002	0.9998	0.9984	0.9865	0.9481	0.8211	0.4681	0.0027	0.0005	0.0001
			MSM0.3_s3	0.0002	0.9998	0.9982	0.9833	0.9405	0.7574	0.3544	0.0023	0.0005	0.0001
			MSM0.40_s1	0.0002	0.9998	0.9976	0.9765	0.9066	0.6124	0.2178	0.0019	0.0004	0.0001
			MSM0.40_s2	0.0002	0.9998	0.9973	0.9728	0.8795	0.5291	0.158	0.0017	0.0003	0
			MSM0.40_s5	0.0002	0.9998	0.9976	0.9741	0.8982	0.5452	0.142	0.0018	0.0004	0
			MSM0.41_s1	0.0002	0.9998	0.9977	0.9773	0.9038	0.5898	0.1865	0.0016	0.0003	0
			MSM0.41_s2	0.0002	0.9998	0.9976	0.9758	0.9025	0.5828	0.178	0.0018	0.0004	0.0001
			MSM0.41_s3	0.0002	0.9998	0.9983	0.9838	0.9433	0.7679	0.3611	0.0024	0.0004	0.0001
			MSM0.41_s4	0.0002	0.9998	0.9978	0.9782	0.9146	0.6306	0.2168	0.0019	0.0004	0.0001
			MSM0.42_s1	0.0002	0.9998	0.9966	0.9664	0.8265	0.4033	0.0893	0.0015	0.0003	0
			MSM0.42_s2	0.0002	0.9998	0.9983	0.9852	0.9465	0.7905	0.414	0.0027	0.0005	0.0001
			MSM0.42_s3	0.0002	0.9998	0.9974	0.9748	0.8947	0.5525	0.1583	0.0017	0.0003	0
			MSM0.43_s1	0.0002	0.9998	0.9939	0.943	0.6631	0.2097	0.0332	0.0011	0.0002	0
			MSM0.43_s2	0.0002	0.9998	0.9981	0.9826	0.9364	0.7397	0.3507	0.0024	0.0005	0.0001
			MSM0.44_s1	0.0002	0.9998	0.9931	0.9327	0.6014	0.1569	0.0214	0.001	0.0002	0
			MSM0.44_s2	0.0002	0.9998	0.996	0.962	0.7962	0.3546	0.0723	0.0014	0.0003	0
			MSM0.44_s3	0.0002	0.9998	0.9983	0.9847	0.9462	0.7872	0.3941	0.0025	0.0005	0.0001
			MSM0.44_s4	0.0002	0.9998	0.9977	0.9761	0.9051	0.5907	0.1848	0.0017	0.0003	0
			MSM0.45_s1	0.0002	0.9998	0.9969	0.9682	0.847	0.4342	0.0985	0.0015	0.0003	0
			MSM0.45_s2	0.0002	0.9998	0.9967	0.9662	0.8302	0.3868	0.0735	0.0014	0.0003	0
			MSM0.46_s1	0.0002	0.9998	0.9981	0.9822	0.9363	0.7277	0.3107	0.0025	0.0005	0.0001
			MSM0.46_s5	0.0002	0.9998	0.9981	0.9813	0.9335	0.7168	0.301	0.0024	0.0004	0.0001
			MSM0.47_s1	0.0002	0.9998	0.9976	0.9765	0.9067	0.5986	0.1901	0.0019	0.0004	0.0001
			MSM0.47_s3	0.0002	0.9998	0.9977	0.9767	0.9082	0.6035	0.1952	0.002	0.0004	0.0001
			MSM0.48_s1	0.0002	0.9998	0.9973	0.9733	0.8871	0.5296	0.1416	0.0018	0.0004	0.0001
			MSM0.48_s2	0.0002	0.9998	0.9977	0.9771	0.9118	0.6184	0.2059	0.0019	0.0004	0.0001
			MSM0.49_s1	0.0002	0.9998	0.998	0.9803	0.9299	0.6982	0.2806	0.0022	0.0004	0.0001
			MSM0.49_s2	0.0002	0.9998	0.9975	0.9749	0.8985	0.5609	0.1586	0.0018	0.0004	0.0001
			MSM0.4_s1	0.0001	0.9999	0.9993	0.9985	0.9959	0.9853	0.9681	0.3875	0.0028	0.0003
			MSM0.4_s2	0.0002	0.9998	0.9977	0.9774	0.911	0.6499	0.2477	0.002	0.0004	0.0001
			MSM0.50_s1	0.0002	0.9998	0.9981	0.981	0.9314	0.7059	0.2882	0.0024	0.0005	0.0001
			MSM0.50_s2	0.0002	0.9998	0.9974	0.9733	0.8875	0.5315	0.1455	0.0019	0.0004	0.0001
			MSM0.50_s3	0.0002	0.9998	0.9979	0.9793	0.9266	0.6831	0.2584	0.0019	0.0004	0
			MSM0.51_s1	0.0002	0.9998	0.9972	0.9712	0.8703	0.4815	0.116	0.0017	0.0004	0.0001
			MSM0.51_s2	0.0002	0.9998	0.998	0.979	0.9218	0.656	0.2348	0.0022	0.0004	0.0001
			MSM0.52_s1	0.0002	0.9998	0.9979	0.9786	0.9193	0.6487	0.232	0.0022	0.0004	0.0001
			MSM0.52_s2	0.0002	0.9998	0.9977	0.9765	0.9058	0.5906	0.1821	0.002	0.0004	0.0001
			MSM0.53_s2	0.0002	0.9998	0.9968	0.9678	0.8503	0.4174	0.0805	0.0014	0.0003	0
			MSM0.53_s5	0.0002	0.9998	0.9971	0.9694	0.8578	0.4457	0.0984	0.0017	0.0004	0.0001
			MSM0.53_s6	0.0002	0.9998	0.9973	0.9721	0.8849	0.5196	0.1319	0.0015	0.0003	0
			MSM0.54_s1	0.0002	0.9998	0.9973	0.9725	0.8826	0.5134	0.1314	0.0016	0.0003	0
			MSM0.54_s2	0.0002	0.9998	0.9972	0.9713	0.8712	0.4816	0.1147	0.0016	0.0003	0
			MSM0.54_s3	0.0003	0.9997	0.9976	0.9767	0.9133	0.6151	0.1901	0.0018	0.0004	0.0001
			MSM0.55_s1	0.0002	0.9998	0.9975	0.9727	0.8881	0.5023	0.1108	0.0016	0.0003	0
			MSM0.55_s2	0.0002	0.9998	0.9968	0.9675	0.8439	0.3901	0.0663	0.0014	0.0003	0
			MSM0.55_s3	0.0002	0.9998	0.9977	0.9771	0.9155	0.63	0.2097	0.0019	0.0004	0
			MSM0.56_s4	0.0002	0.9998	0.996	0.961	0.7838	0.2984	0.0436	0.0013	0.0003	0
			MSM0.56_s5	0.0002	0.9998	0.9972	0.9707	0.8709	0.4589	0.0951	0.0015	0.0003	0
			MSM0.56_s6	0.0002	0.9998	0.9978	0.9781	0.9206	0.6475	0.2183	0.0018	0.0004	0
			MSM0.57_s1	0.0002	0.9998	0.9975	0.9741	0.8951	0.5374	0.136	0.0016	0.0004	0
			MSM0.57_s2	0.0002	0.9998	0.9954	0.9555	0.7293	0.2307	0.0286	0.0011	0.0002	0
			MSM0.58_s4	0.0002	0.9998	0.9971	0.9692	0.8585	0.4226	0.0773	0.0015	0.0003	0
			MSM0.58_s5	0.0002	0.9998	0.9952	0.9525	0.7035	0.1994	0.0223	0.0011	0.0002	0
			MSM0.58_s6	0.0002	0.9998	0.9977	0.9777	0.9182	0.6343	0.2074	0.0018	0.0004	0
			MSM0.59_s2	0.0002	0.9998	0.9952	0.9531	0.7093	0.2067	0.0262	0.0011	0.0002	0
			MSM0.59_s3	0.0002	0.9998	0.9948	0.9495	0.6761	0.1735	0.0186	0.0011	0.0002	0
			MSM0.5_s1	0.0002	0.9998	0.9983	0.9848	0.9475	0.8063	0.439	0.0027	0.0005	0.0001
			MSM0.5_s2	0.0002	0.9998	0.9979	0.9788	0.9247	0.6703	0.2482	0.0019	0.0004	0.0001
			MSM0.5_s3	0.0002	0.9998	0.9977	0.9769	0.9158	0.6314	0.2112	0.0019	0.0004	0.0001
			MSM0.60_s1	0.0002	0.9998	0.9972	0.9706	0.869	0.4617	0.099	0.0015	0.0003	0
			MSM0.60_s5	0.0002	0.9998	0.9958	0.9579	0.7534	0.2571	0.0338	0.0012	0.0002	0
			MSM0.61_s1	0.0002	0.9998	0.997	0.9682	0.8507	0.4064	0.0717	0.0014	0.0003	0
			MSM0.61_s2	0.0002	0.9998	0.9975	0.9729	0.8909	0.5148	0.1195	0.0016	0.0003	0
			MSM0.62_s1	0.0002	0.9998	0.9978	0.9782	0.9191	0.6364	0.2097	0.0019	0.0004	0.0001
			MSM0.62_s2	0.0002	0.9998	0.9977	0.9774	0.9177	0.6331	0.2117	0.002	0.0004	0.0001
			MSM0.63_s1	0.0003	0.9997	0.9968	0.9667	0.8378	0.3762	0.0618	0.0014	0.0003	0
			MSM0.63_s2	0.0002	0.9998	0.9978	0.9761	0.9125	0.5939	0.1685	0.0018	0.0004	0
			MSM0.63_s3	0.0002	0.9998	0.9977	0.9781	0.9187	0.6436	0.2224	0.0018	0.0004	0
			MSM0.64_s1	0.0003	0.9997	0.9968	0.9688	0.8575	0.4479	0.0993	0.0015	0.0003	0
			MSM0.64_s2	0.0002	0.9998	0.9974	0.9737	0.8934	0.5374	0.1405	0.0016	0.0004	0
			MSM0.64_s3	0.0003	0.9997	0.9969	0.9697	0.861	0.4723	0.1153	0.0015	0.0003	0
			MSM0.65_s1	0.0002	0.9998	0.9979	0.9798	0.9277	0.6719	0.2407	0.0023	0.0004	0.0001
			MSM0.65_s3	0.0002	0.9998	0.9978	0.978	0.9151	0.6345	0.2282	0.0019	0.0004	0.0001
			MSM0.65_s4	0.0002	0.9998	0.9982	0.9841	0.944	0.7811	0.385	0.0023	0.0005	0.0001
			MSM0.66_s1	0.0002	0.9998	0.9971	0.971	0.8708	0.4745	0.1092	0.0016	0.0003	0
			MSM0.66_s2	0.0002	0.9998	0.9976	0.9753	0.9065	0.5682	0.1468	0.0017	0.0004	0.0001
			MSM0.66_s3	0.0002	0.9998	0.9979	0.9795	0.9265	0.6762	0.2487	0.0019	0.0004	0
			MSM0.67_s1	0.0003	0.9997	0.9973	0.9738	0.8889	0.5342	0.1471	0.0016	0.0003	0.0001
			MSM0.67_s2	0.0002	0.9998	0.9973	0.9741	0.8988	0.5615	0.1586	0.0017	0.0004	0
			MSM0.67_s3	0.0002	0.9998	0.998	0.9816	0.9354	0.7327	0.3131	0.002	0.0004	0.0001
			MSM0.68_s1	0.0003	0.9997	0.9964	0.9656	0.8234	0.3831	0.0762	0.0014	0.0003	0
			MSM0.68_s2	0.0002	0.9998	0.9972	0.9726	0.8875	0.5198	0.1292	0.0016	0.0003	0
			MSM0.68_s3	0.0002	0.9998	0.9974	0.9744	0.8973	0.5608	0.1588	0.0016	0.0003	0
			MSM0.69_s1	0.0002	0.9998	0.9977	0.977	0.9143	0.6166	0.194	0.0018	0.0004	0
			MSM0.69_s3	0.0002	0.9998	0.9977	0.975	0.9069	0.5792	0.1627	0.0018	0.0004	0
			MSM0.6_s1	0.0002	0.9998	0.9979	0.9796	0.9227	0.6667	0.2512	0.002	0.0004	0.0001
			MSM0.6_s2	0.0002	0.9998	0.9979	0.9789	0.9201	0.6491	0.2262	0.002	0.0004	0.0001
			MSM0.70_s1	0.0002	0.9998	0.9974	0.9732	0.8921	0.5303	0.1358	0.0017	0.0003	0
			MSM0.70_s2	0.0003	0.9997	0.9974	0.974	0.8947	0.5567	0.1639	0.0017	0.0004	0
			MSM0.71_s1	0.0002	0.9998	0.9974	0.9745	0.8936	0.5508	0.1575	0.0017	0.0003	0
			MSM0.71_s2	0.0002	0.9998	0.9974	0.9734	0.8836	0.5268	0.1461	0.0016	0.0003	0
			MSM0.72_s1	0.0003	0.9997	0.9978	0.9804	0.9287	0.7004	0.2875	0.002	0.0004	0.0001
			MSM0.72_s2	0.0003	0.9997	0.9975	0.9773	0.9142	0.6562	0.2633	0.0018	0.0004	0
			MSM0.72_s3	0.0002	0.9998	0.9978	0.9774	0.9216	0.6479	0.2119	0.0018	0.0004	0.0001
			MSM0.73_s1	0.0002	0.9998	0.9972	0.9735	0.8805	0.5509	0.1932	0.0017	0.0003	0
			MSM0.73_s2	0.0002	0.9998	0.9972	0.9718	0.8737	0.4942	0.1273	0.0016	0.0003	0
			MSM0.74_s1	0.0002	0.9998	0.9976	0.9773	0.9088	0.6159	0.2181	0.0019	0.0004	0.0001
			MSM0.74_s2	0.0002	0.9998	0.9979	0.9795	0.9235	0.6656	0.2511	0.002	0.0004	0.0001
			MSM0.74_s3	0.0002	0.9998	0.9981	0.9822	0.9372	0.7438	0.3351	0.0021	0.0004	0.0001
			MSM0.75_s1	0.0003	0.9997	0.9973	0.9737	0.8816	0.5519	0.1846	0.0016	0.0003	0
			MSM0.75_s2	0.0002	0.9998	0.9978	0.9808	0.9246	0.6997	0.327	0.002	0.0004	0.0001
			MSM0.7_s4	0.0002	0.9998	0.9973	0.9787	0.917	0.7844	0.5779	0.0079	0.0009	0.0001
			MSM0.7_s5	0.0002	0.9998	0.9971	0.9789	0.9215	0.8052	0.6278	0.0177	0.001	0.0001
			MSM0.7_s6	0.0002	0.9998	0.9976	0.9771	0.9136	0.6402	0.2391	0.0019	0.0004	0.0001
			MSM0.80_s1	0.0003	0.9997	0.9978	0.9785	0.9148	0.6421	0.2416	0.0017	0.0004	0
			MSM0.80_s2	0.0003	0.9997	0.998	0.981	0.9332	0.7099	0.289	0.002	0.0004	0.0001
			MSM0.81_s1	0.0003	0.9997	0.9979	0.9791	0.9221	0.6612	0.2485	0.0018	0.0004	0.0001
			MSM0.81_s2	0.0003	0.9997	0.9978	0.9792	0.9182	0.6591	0.2658	0.0019	0.0004	0.0001
			MSM0.82_s1	0.0003	0.9997	0.9978	0.9787	0.9174	0.6527	0.2564	0.0018	0.0004	0.0001
			MSM0.82_s2	0.0002	0.9998	0.9981	0.9812	0.9322	0.7042	0.2889	0.0021	0.0004	0.0001
			MSM0.83_s1	0.0003	0.9997	0.9962	0.9628	0.801	0.3446	0.0616	0.0012	0.0003	0
			MSM0.83_s2	0.0003	0.9997	0.9977	0.9768	0.9093	0.6101	0.1963	0.0018	0.0004	0
			MSM0.83_s3	0.0002	0.9998	0.9991	0.9979	0.9908	0.9702	0.9498	0.0515	0.0014	0.0002
			MSM0.84_s1	0.0002	0.9998	0.9979	0.9802	0.9189	0.6758	0.3026	0.002	0.0004	0.0001
			MSM0.84_s2	0.0003	0.9997	0.9976	0.9762	0.9016	0.5928	0.205	0.0017	0.0004	0
			MSM0.85_s1	0.0003	0.9997	0.9981	0.9825	0.9362	0.7384	0.3434	0.0021	0.0004	0.0001
			MSM0.85_s2	0.0002	0.9998	0.9983	0.9849	0.947	0.7914	0.3873	0.0024	0.0005	0.0001
			MSM0.86_s1	0.0003	0.9997	0.9976	0.9796	0.9202	0.6869	0.3217	0.002	0.0004	0.0001
			MSM0.86_s2	0.0003	0.9997	0.9978	0.979	0.9201	0.6519	0.2419	0.0018	0.0004	0.0001
			MSM0.87_s2	0.0002	0.9998	0.9976	0.9761	0.9076	0.6084	0.1999	0.0017	0.0004	0
			MSM0.87_s3	0.0003	0.9997	0.9947	0.9492	0.693	0.2063	0.0258	0.0011	0.0002	0
			MSM0.87_s4	0.0002	0.9998	0.9982	0.9843	0.9466	0.7941	0.4033	0.0026	0.0005	0.0001
			MSM0.88_s1	0.0003	0.9997	0.9982	0.9838	0.9418	0.772	0.3904	0.0023	0.0004	0.0001
			MSM0.88_s2	0.0003	0.9997	0.9982	0.9837	0.9434	0.7817	0.406	0.0024	0.0005	0.0001
			MSM0.89_s1	0.0002	0.9998	0.9978	0.9784	0.9172	0.6436	0.2296	0.0017	0.0004	0
			MSM0.89_s2	0.0002	0.9998	0.9984	0.9866	0.9518	0.8295	0.4684	0.0028	0.0005	0.0001
			MSM0.8_s1	0.0002	0.9998	0.9979	0.9795	0.9214	0.6647	0.2518	0.0021	0.0004	0.0001
			MSM0.8_s2	0.0002	0.9998	0.9975	0.9762	0.9004	0.5964	0.2071	0.0019	0.0004	0.0001
			MSM0.90_s3	0.0002	0.9998	0.9972	0.9721	0.8817	0.5104	0.1279	0.0015	0.0003	0
			MSM0.90_s4	0.0002	0.9998	0.9964	0.9645	0.8137	0.3657	0.0673	0.0013	0.0003	0
			MSM0.90_s5	0.0003	0.9997	0.9976	0.977	0.9136	0.6213	0.2009	0.0018	0.0004	0
			MSM0.91_s1	0.0002	0.9998	0.9977	0.9763	0.9049	0.5941	0.1891	0.0016	0.0003	0
			MSM0.91_s2	0.0002	0.9998	0.9982	0.9835	0.9442	0.7761	0.366	0.0023	0.0005	0.0001
			MSM0.92_s1	0.0003	0.9997	0.9979	0.981	0.9225	0.7002	0.3384	0.0021	0.0004	0.0001
			MSM0.92_s2	0.0003	0.9997	0.998	0.9799	0.9248	0.684	0.291	0.002	0.0004	0.0001
			MSM0.92_s3	0.0003	0.9997	0.9913	0.9109	0.6453	0.2649	0.0546	0.001	0.0002	0
			MSM0.93_s1	0.0002	0.9998	0.9985	0.9889	0.9576	0.8631	0.5348	0.0035	0.0005	0.0001
			MSM0.93_s2	0.0002	0.9998	0.9975	0.9748	0.8987	0.5665	0.1648	0.0016	0.0003	0
			MSM0.94_s1	0.0003	0.9997	0.9977	0.9765	0.9014	0.5878	0.197	0.0017	0.0004	0
			MSM0.94_s2	0.0002	0.9998	0.998	0.9808	0.9291	0.6925	0.278	0.002	0.0004	0.0001
			MSM0.95_s1	0.0003	0.9997	0.9981	0.9823	0.9342	0.7277	0.3423	0.0021	0.0004	0.0001
			MSM0.95_s2	0.0002	0.9998	0.998	0.981	0.9313	0.699	0.2799	0.0019	0.0004	0.0001
			MSM0.95_s3	0.0002	0.9998	0.997	0.9698	0.8674	0.4516	0.0904	0.0014	0.0003	0
			MSM0.96_s1	0.0003	0.9997	0.9979	0.9823	0.9336	0.7371	0.3672	0.0022	0.0004	0.0001
			MSM0.96_s2	0.0002	0.9998	0.9978	0.9797	0.9235	0.6736	0.268	0.0019	0.0004	0.0001
			MSM0.96_s3	0.0002	0.9998	0.9972	0.972	0.8877	0.5141	0.1203	0.0016	0.0003	0.0001
			MSM0.97_s1	0.0002	0.9998	0.9983	0.9847	0.9473	0.7964	0.4044	0.0023	0.0005	0.0001
			MSM0.97_s2	0.0002	0.9998	0.9982	0.9847	0.9477	0.8048	0.4271	0.0024	0.0005	0.0001
			MSM0.97_s3	0.0002	0.9998	0.9976	0.9743	0.9079	0.5984	0.172	0.0017	0.0004	0
			MSM0.98_s1	0.0003	0.9997	0.9971	0.9701	0.8669	0.4673	0.1048	0.0015	0.0003	0
			MSM0.98_s2	0.0003	0.9997	0.9958	0.9586	0.7697	0.2941	0.0452	0.0012	0.0002	0
			MSM0.99_s1	0.0002	0.9998	0.9983	0.9843	0.9452	0.7868	0.4028	0.0025	0.0005	0.0001
			MSM0.99_s3	0.0003	0.9997	0.9981	0.9839	0.9431	0.7764	0.3976	0.0023	0.0004	0.0001
			MSM0.9_s2	0.0002	0.9998	0.997	0.9733	0.8866	0.5821	0.2147	0.0017	0.0004	0
			MSM0.9_s3	0.0002	0.9998	0.9978	0.9785	0.9224	0.6709	0.2559	0.0019	0.0004	0
			MSM0.9_s6	0.0002	0.9998	0.9975	0.9749	0.9017	0.5851	0.1818	0.0015	0.0003	0

## Sheet: MSM0
Sample:	MSM0
			Target Coverage
			Not available
			Basic Target Coverage
			Sample	0	1+	11+	21+	31+	41+	51+	101+	201+	501+
				0.0002	0.9998	0.9975	0.975	0.8962	0.5922	0.1974	0.0018	0.0004	0
Library	DN402410F:C12_71855		CGP QC	NPG QC	Run	Lane	Rlen	Rpair	Gbp Seq	UM Pairs	Gbp Map	Mapped	Gbp Uniq	Unique	Phys X	Seq X
Insert Mean	430.71		Passed	Pass	16372	8	151	396079509	119.616	0.00134296	117.143	0.979327	100.81	0.860569	32.7671	32.1328
Insert SD	78							396079509	119.616	0.00134296	117.143	0.979327	100.81	0.860569	32.7671	32.1328
Total lanes	1

## Sheet: MSM0.100_s1
Sample:	MSM0.100_s1
			Target Coverage
			Not available
			Basic Target Coverage
			Sample	0	1+	11+	21+	31+	41+	51+	101+	201+	501+
				0.0002	0.9998	0.9975	0.9746	0.8969	0.5698	0.1744	0.0016	0.0003	0
Library	DN480614B:C3_123765		CGP QC	NPG QC	Run	Lane	Rlen	Rpair	Gbp Seq	UM Pairs	Gbp Map	Mapped	Gbp Uniq	Unique	Phys X	Seq X
Insert Mean	475.835		Passed	Pass	22211	2#19	151	16445508	4.96654	0.00163558	4.88185	0.982948	4.44062	0.909617	1.43763	1.41543
Insert SD	78		Passed	Pass	22211	8#19	151	16000507	4.83215	0.00125143	4.76343	0.985778	4.36251	0.915833	1.40883	1.39054
Total lanes	27		Passed	Pass	22216	2#19	151	15593531	4.70925	0.00237756	4.60425	0.977705	4.3038	0.934746	1.39977	1.37183
			Passed	Pass	22217	3#19	151	16607114	5.01535	0.00171562	4.93773	0.984523	4.5412	0.919694	1.46773	1.44749
			Passed	Pass	22217	5#19	151	16605870	5.01497	0.00166486	4.93162	0.983379	4.53348	0.919269	1.46701	1.44504
			Passed	Pass	22210	2#19	151	16940558	5.11605	0.00112709	5.04763	0.986626	4.66389	0.923977	1.50505	1.4866
			Passed	Pass	22211	7#19	151	16425718	4.96057	0.00193699	4.87443	0.982636	4.46756	0.91653	1.44638	1.42402
			Passed	Pass	22417	1#19	151	15449363	4.66571	0.00263516	4.52341	0.969502	4.22284	0.933551	1.3847	1.34602
			Passed	Pass	22210	1#19	151	17035591	5.14475	0.00116119	5.07889	0.987198	4.68017	0.921495	1.50938	1.49179
			Passed	Pass	22211	6#19	151	16676937	5.03643	0.00135148	4.95681	0.98419	4.54178	0.91627	1.46895	1.44768
			Passed	Pass	22216	4#19	151	15687144	4.73752	0.00220346	4.63916	0.97924	4.32222	0.931681	1.4038	1.3777
			Passed	Pass	22217	1#19	151	16286217	4.91844	0.00193596	4.82447	0.980895	4.42875	0.917976	1.43636	1.41165
			Passed	Pass	22217	4#19	151	16428195	4.96131	0.00173178	4.88332	0.984279	4.47583	0.916555	1.44693	1.42666
			Passed	Pass	22211	1#19	151	16461533	4.97138	0.00201983	4.85619	0.976828	4.39572	0.90518	1.43146	1.40112
			Passed	Pass	22211	4#19	151	16347360	4.9369	0.00150881	4.85565	0.983542	4.40699	0.907601	1.42607	1.40472
			Passed	Pass	22216	3#19	151	15712903	4.7453	0.00245295	4.6429	0.978422	4.34453	0.935735	1.41187	1.38481
			Passed	Pass	22216	7#19	151	15827444	4.77989	0.00334568	4.65462	0.973792	4.34975	0.934503	1.41902	1.38647
			Passed	Pass	22217	2#19	151	16521017	4.98935	0.00193593	4.90666	0.983427	4.53434	0.92412	1.46682	1.44531
			Passed	Pass	22217	8#19	151	16752839	5.05936	0.00175433	4.98647	0.985594	4.56746	0.915971	1.47456	1.45587
			Passed	Pass	22216	5#19	151	15863855	4.79088	0.00217939	4.69268	0.979502	4.38672	0.9348	1.4244	1.39825
			Passed	Pass	22217	7#19	151	16638780	5.02491	0.00253044	4.93077	0.981265	4.53999	0.920746	1.47101	1.44711
			Passed	Pass	22216	6#19	151	15703078	4.74233	0.00232282	4.64373	0.979209	4.3457	0.935821	1.41131	1.38518
			Passed	Pass	22216	8#19	151	15668786	4.73197	0.00266224	4.62652	0.977714	4.3261	0.935066	1.40661	1.37893
			Passed	Pass	22217	6#19	151	16750553	5.05867	0.00157565	4.9831	0.985062	4.58127	0.919361	1.48007	1.46027
			Passed	Pass	22211	3#19	151	16468632	4.97353	0.00148874	4.89052	0.983309	4.44857	0.909632	1.43989	1.41797
			Passed	Pass	22211	5#19	151	16586142	5.00901	0.00148214	4.9274	0.983706	4.49626	0.912501	1.45475	1.43317
								423485175	127.893	0.00191215	125.544	0.981638	114.359	0.910906	37.0624	36.4516

## Sheet: MSM0.100_s2
Sample:	MSM0.100_s2
			Target Coverage
			Not available
			Basic Target Coverage
			Sample	0	1+	11+	21+	31+	41+	51+	101+	201+	501+
				0.0002	0.9998	0.9979	0.9786	0.9238	0.6647	0.2366	0.0019	0.0004	0.0001
Library	DN480614B:D3_123766		CGP QC	NPG QC	Run	Lane	Rlen	Rpair	Gbp Seq	UM Pairs	Gbp Map	Mapped	Gbp Uniq	Unique	Phys X	Seq X
Insert Mean	455.567		Passed	Pass	22216	4#20	151	16010874	4.83528	0.00210438	4.73992	0.980277	4.41844	0.932178	1.43368	1.40837
Insert SD	80		Passed	Pass	22216	8#20	151	15929203	4.81062	0.00249802	4.7092	0.978918	4.40684	0.935794	1.43133	1.40467
Total lanes	27		Passed	Pass	22217	4#20	151	16762514	5.06228	0.00182705	4.98322	0.984382	4.57588	0.918258	1.47898	1.45855
			Passed	Pass	22211	1#20	151	16760572	5.06169	0.00199125	4.94927	0.977789	4.48875	0.906953	1.46037	1.43078
			Passed	Pass	22211	5#20	151	16709700	5.04633	0.00149443	4.96722	0.984323	4.54603	0.915207	1.46991	1.44903
			Passed	Pass	22217	3#20	151	16901146	5.10415	0.00179757	5.02623	0.984735	4.63183	0.921532	1.49657	1.47638
			Passed	Pass	22210	2#20	151	17214817	5.19887	0.00118346	5.13191	0.987119	4.7502	0.92562	1.53205	1.51411
			Passed	Pass	22216	2#20	151	15822490	4.77839	0.00226124	4.67721	0.978826	4.37526	0.935441	1.42155	1.3946
			Passed	Pass	22216	6#20	151	15989474	4.82882	0.0022102	4.73362	0.980285	4.4326	0.936407	1.43811	1.41288
			Passed	Pass	22211	3#20	151	16765908	5.0633	0.00153705	4.98072	0.983689	4.54108	0.911731	1.46919	1.44745
			Passed	Pass	22217	1#20	151	16588444	5.00971	0.00201658	4.91544	0.981182	4.52044	0.919641	1.46555	1.44088
			Passed	Pass	22217	2#20	151	16749496	5.05835	0.00198982	4.97626	0.983772	4.60823	0.926043	1.49012	1.46886
			Passed	Pass	22217	5#20	151	16837607	5.08496	0.0017368	5.00168	0.983622	4.60853	0.921398	1.49082	1.46896
			Passed	Pass	22217	7#20	151	16843952	5.08687	0.00267247	4.99189	0.981328	4.60775	0.923047	1.49265	1.46871
			Passed	Pass	22211	4#20	151	16649075	5.02802	0.00152222	4.94847	0.984178	4.50111	0.909595	1.45556	1.43471
			Passed	Pass	22216	3#20	151	15939169	4.81363	0.00233673	4.7148	0.979468	4.41558	0.936536	1.4336	1.40745
			Passed	Pass	22210	1#20	151	17340817	5.23693	0.00123022	5.17212	0.987624	4.77344	0.922919	1.53869	1.52152
			Passed	Pass	22211	2#20	151	16732846	5.05332	0.00161691	4.97105	0.983721	4.53044	0.911363	1.46559	1.44406
			Passed	Pass	22211	7#20	151	16623767	5.02038	0.00200207	4.93583	0.983159	4.53451	0.918692	1.46718	1.44536
			Passed	Pass	22216	5#20	151	16061443	4.85056	0.00208253	4.75597	0.980499	4.45099	0.935875	1.44394	1.41874
			Passed	Pass	22211	8#20	151	16208554	4.89498	0.00129944	4.82759	0.986233	4.43141	0.917933	1.43035	1.4125
			Passed	Pass	22216	7#20	151	16025012	4.83955	0.00321195	4.71828	0.974941	4.41441	0.935597	1.43861	1.40708
			Passed	Pass	22417	1#20	151	15760728	4.75974	0.00270869	4.61776	0.970171	4.31365	0.934142	1.4134	1.37496
			Passed	Pass	22217	6#20	151	16992989	5.13188	0.00167125	5.05619	0.98525	4.65873	0.921392	1.50467	1.48496
			Passed	Pass	22217	8#20	151	16983654	5.12906	0.00184769	5.05595	0.985746	4.64289	0.918302	1.49853	1.47991
			Passed	Pass	22211	6#20	151	16868386	5.09425	0.00137719	5.0168	0.984797	4.60772	0.918458	1.48932	1.4687
								430072637	129.882	0.00192312	127.575	0.982235	115.319	0.903933	37.3504	36.7576

## Sheet: MSM0.101_s1
Sample:	MSM0.101_s1
			Target Coverage
			Not available
			Basic Target Coverage
			Sample	0	1+	11+	21+	31+	41+	51+	101+	201+	501+
				0.0002	0.9998	0.9983	0.9852	0.9472	0.7964	0.4135	0.0023	0.0005	0.0001
Library	DN479085G:E1_122458		CGP QC	NPG QC	Run	Lane	Rlen	Rpair	Gbp Seq	UM Pairs	Gbp Map	Mapped	Gbp Uniq	Unique	Phys X	Seq X
Insert Mean	453.548		Passed	Pass	22150	4#5	151	19772352	5.97125	0.00183284	5.85791	0.981018	5.24937	0.896118	1.70247	1.67322
Insert SD	83		Passed	Pass	22152	5#5	151	18888559	5.70434	0.00196394	5.62685	0.986415	5.13933	0.913358	1.65745	1.63815
Total lanes	25		Passed	Pass	22156	7#5	151	18002025	5.43661	0.00391442	5.30941	0.976602	4.98456	0.938817	1.62051	1.58881
			Passed	Pass	22101	3#5	151	19917494	6.01508	0.00360575	5.86384	0.974857	5.34902	0.912203	1.74265	1.70498
			Passed	Pass	22101	4#5	151	20305724	6.13233	0.00335977	5.98748	0.976379	5.44022	0.9086	1.77004	1.73406
			Passed	Pass	22156	6#5	151	18098632	5.46579	0.00375313	5.34479	0.977863	5.02619	0.940389	1.6322	1.60208
			Passed	Pass	22101	5#5	151	20147841	6.08465	0.00315691	5.94535	0.977106	5.42918	0.913181	1.76549	1.73053
			Passed	Pass	22152	2#5	151	18781322	5.67196	0.00271999	5.57775	0.98339	5.10908	0.915975	1.65151	1.6285
			Passed	Pass	22152	7#5	151	18875825	5.7005	0.00215455	5.60956	0.984047	5.11247	0.911386	1.65244	1.62959
			Passed	Pass	22152	8#5	151	18923686	5.71495	0.00235388	5.62991	0.985118	5.13487	0.912071	1.65754	1.63673
			Passed	Pass	22101	6#5	151	20303621	6.13169	0.0029857	5.9998	0.978491	5.44244	0.907104	1.7676	1.73476
			Passed	Pass	22101	7#5	151	20081690	6.06467	0.00324275	5.92837	0.977526	5.39751	0.910453	1.75429	1.72044
			Passed	Pass	22100	1#5	151	20003634	6.0411	0.00300588	5.91572	0.979245	5.34225	0.90306	1.73369	1.70283
			Passed	Pass	22152	1#5	151	19287706	5.82489	0.0023193	5.72133	0.982221	5.13642	0.897766	1.66299	1.63722
			Passed	Pass	22152	3#5	151	18949074	5.72262	0.00210327	5.64379	0.986224	5.15653	0.913665	1.66308	1.64363
			Passed	Pass	22101	8#5	151	20152641	6.0861	0.00290818	5.95599	0.978623	5.39156	0.905232	1.75098	1.71854
			Passed	Pass	22204	3#5	151	19282884	5.82343	0.0027513	5.68795	0.976736	4.99949	0.878961	1.62704	1.59357
			Passed	Pass	22101	1#5	151	19960238	6.02799	0.00405914	5.86837	0.973519	5.33973	0.909918	1.74122	1.70202
			Passed	Pass	22100	2#5	151	20215621	6.10512	0.00303001	5.97139	0.978096	5.35154	0.896196	1.7387	1.70579
			Passed	Pass	22156	8#5	151	17481827	5.27951	0.00381408	5.16521	0.978349	4.86214	0.941326	1.57805	1.54979
			Passed	Pass	22101	2#5	151	19888118	6.00621	0.00361897	5.85609	0.975005	5.34209	0.912228	1.74011	1.70278
			Passed	Pass	22100	3#5	151	19887349	6.00598	0.00308711	5.86263	0.976132	5.29573	0.903303	1.72394	1.688
			Passed	Pass	22152	4#5	151	19503394	5.89002	0.0018677	5.81521	0.987297	5.25227	0.903196	1.69252	1.67415
			Passed	Pass	22152	6#5	151	19324936	5.83613	0.00199351	5.75703	0.986447	5.20616	0.904314	1.6789	1.65945
			Passed	Pass	22156	5#5	151	18034700	5.44648	0.00380594	5.32419	0.977547	5.01453	0.941839	1.62886	1.59837
								484070893	146.189	0.00293284	143.226	0.979728	127.856	0.892688	41.475	40.7538

## Sheet: MSM0.101_s2
Sample:	MSM0.101_s2
			Target Coverage
			Not available
			Basic Target Coverage
			Sample	0	1+	11+	21+	31+	41+	51+	101+	201+	501+
				0.0003	0.9997	0.9965	0.9658	0.8291	0.3984	0.0809	0.0013	0.0003	0
Library	DN479085G:C2_122459		CGP QC	NPG QC	Run	Lane	Rlen	Rpair	Gbp Seq	UM Pairs	Gbp Map	Mapped	Gbp Uniq	Unique	Phys X	Seq X
Insert Mean	463.167		Passed	Pass	22101	7#11	151	15841630	4.78417	0.00340697	4.67001	0.976137	4.28476	0.917506	1.39438	1.36575
Insert SD	84		Passed	Pass	22100	2#11	151	15890030	4.79879	0.00328212	4.68435	0.976152	4.23335	0.903722	1.3778	1.34937
Total lanes	25		Passed	Pass	22152	6#11	151	15665791	4.73107	0.00186655	4.66545	0.986131	4.24604	0.910102	1.36989	1.35341
			Passed	Pass	22156	5#11	151	13975942	4.22073	0.00409132	4.11874	0.975836	3.904	0.947863	1.26999	1.24439
			Passed	Pass	22101	8#11	151	15898593	4.80138	0.0030431	4.69272	0.977369	4.28222	0.912526	1.3923	1.36495
			Passed	Pass	22152	2#11	151	15120354	4.56635	0.00263648	4.48864	0.982983	4.13793	0.921868	1.33825	1.31895
			Passed	Pass	22152	3#11	151	15233630	4.60056	0.0019731	4.5359	0.985945	4.17217	0.919811	1.34616	1.32987
			Passed	Pass	22101	2#11	151	15732187	4.75112	0.00390219	4.62176	0.972772	4.24594	0.918685	1.38583	1.35338
			Passed	Pass	22100	1#11	151	15689153	4.73812	0.00315511	4.63353	0.977926	4.21822	0.910367	1.37056	1.34454
			Passed	Pass	22101	1#11	151	15781495	4.76601	0.0042656	4.62991	0.971443	4.23679	0.915091	1.38423	1.35046
			Passed	Pass	22152	4#11	151	15801756	4.77213	0.00170937	4.71068	0.987122	4.2818	0.908956	1.38025	1.36481
			Passed	Pass	22156	7#11	151	13978141	4.2214	0.00417248	4.11544	0.974899	3.88965	0.945136	1.26643	1.23981
			Passed	Pass	22152	5#11	151	15112216	4.56389	0.00186233	4.50044	0.986098	4.14028	0.919972	1.33582	1.3197
			Passed	Pass	22152	8#11	151	15242948	4.60337	0.00222992	4.53378	0.984882	4.16438	0.918524	1.34476	1.32739
			Passed	Pass	22156	6#11	151	14084781	4.2536	0.00394365	4.15291	0.976328	3.93139	0.946659	1.27844	1.25312
			Passed	Pass	22156	8#11	151	13603438	4.10824	0.00401689	4.01341	0.976917	3.8022	0.947375	1.23559	1.21194
			Passed	Pass	22101	3#11	151	15713346	4.74543	0.00385141	4.61618	0.972763	4.23827	0.918133	1.38341	1.35094
			Passed	Pass	22101	5#11	151	15847139	4.78584	0.00336786	4.66775	0.975327	4.29632	0.920426	1.39936	1.36944
			Passed	Pass	22101	6#11	151	16054919	4.84859	0.00316436	4.73659	0.976902	4.32883	0.913912	1.40796	1.3798
			Passed	Pass	22101	4#11	151	16083239	4.85714	0.00361765	4.73187	0.974209	4.33118	0.915322	1.41197	1.38055
			Passed	Pass	22100	3#11	151	15549436	4.69593	0.00343617	4.57226	0.973664	4.16566	0.911074	1.35902	1.32779
			Passed	Pass	22204	3#11	151	15503271	4.68199	0.00284756	4.5669	0.975419	4.02777	0.881949	1.31245	1.28384
			Passed	Pass	22152	7#11	151	15197023	4.5895	0.00204767	4.51421	0.983596	4.14241	0.917637	1.33965	1.32038
			Passed	Pass	22150	4#11	151	15581135	4.7055	0.00180256	4.61317	0.980378	4.15815	0.901366	1.34949	1.3254
			Passed	Pass	22152	1#11	151	15716401	4.74635	0.00217178	4.66	0.981806	4.20167	0.901647	1.36113	1.33927
								383897994	115.937	0.00302295	113.447	0.978518	102.813	0.906266	33.3895	32.7713

## Sheet: MSM0.102_s3
Sample:	MSM0.102_s3
			Target Coverage
			Not available
			Basic Target Coverage
			Sample	0	1+	11+	21+	31+	41+	51+	101+	201+	501+
				0.0003	0.9997	0.9979	0.982	0.9364	0.7384	0.3292	0.002	0.0004	0.0001
Library	DN473481N:F5_115462		CGP QC	NPG QC	Run	Lane	Rlen	Rpair	Gbp Seq	UM Pairs	Gbp Map	Mapped	Gbp Uniq	Unique	Phys X	Seq X
Insert Mean	423.43		Passed	Pass	21898	5	151	456008025	137.714	0.00187153	135.91	0.9869	122.499	0.901319	39.4903	39.0461
Insert SD	81							456008025	137.714	0.00187153	135.91	0.9869	122.505	0.901363	39.4923	39.048
Total lanes	1

## Sheet: MSM0.102_s4
Sample:	MSM0.102_s4
			Target Coverage
			Not available
			Basic Target Coverage
			Sample	0	1+	11+	21+	31+	41+	51+	101+	201+	501+
				0.0003	0.9997	0.9979	0.9816	0.9361	0.739	0.3279	0.002	0.0004	0.0001
Library	DN473481N:E5_115463		CGP QC	NPG QC	Run	Lane	Rlen	Rpair	Gbp Seq	UM Pairs	Gbp Map	Mapped	Gbp Uniq	Unique	Phys X	Seq X
Insert Mean	402.94		Passed	Pass	21898	4	151	451176034	136.255	0.00208021	134.456	0.986795	121.857	0.906298	39.2795	38.8416
Insert SD	75							451176034	136.255	0.00208021	134.456	0.986795	121.863	0.906339	39.2813	38.8434
Total lanes	1

## Sheet: MSM0.102_s5
Sample:	MSM0.102_s5
			Target Coverage
			Not available
			Basic Target Coverage
			Sample	0	1+	11+	21+	31+	41+	51+	101+	201+	501+
				0.0003	0.9997	0.9935	0.9355	0.7202	0.343	0.0847	0.0011	0.0002	0
Library	DN483720O:H1_131650		CGP QC	NPG QC	Run	Lane	Rlen	Rpair	Gbp Seq	UM Pairs	Gbp Map	Mapped	Gbp Uniq	Unique	Phys X	Seq X
Insert Mean	394.877		Passed	Pass	23031	8#1	151	127188467	38.4109	0.00481609	37.7548	0.982919	35.6883	0.945265	11.5175	11.3755
Insert SD	113		Passed	Pass	23031	7#1	151	128652462	38.853	0.00508824	38.0849	0.980228	35.9353	0.943558	11.6259	11.4543
Total lanes	3		Passed	Pass	23031	6#1	151	129125339	38.9959	0.00503278	38.2707	0.981404	36.1333	0.94415	11.6765	11.5174
								384966268	116.26	0.00497972	114.11	0.981512	104.782	0.918251	33.8586	33.3989

[truncated: 317 more sheets: MSM0.103_s1, MSM0.103_s5, MSM0.103_s6, MSM0.104_s1, MSM0.104_s2, MSM0.104_s3, MSM0.105_s1, MSM0.105_s3, MSM0.106_s1, MSM0.106_s2, MSM0.106_s3, MSM0.107_s1, MSM0.107_s2, MSM0.108_s2, MSM0.108_s3, MSM0.109_s1, MSM0.109_s2, MSM0.10_s1, MSM0.10_s2, MSM0.10_s3 …]
